# Supplementary material for: Integrated Lipidomic and Amino Acid Metabolomic Analyses Reveal Muscle Metabolic Differences in Tibetan Sheep Under Grazing and House-Feeding Systems
Source: Animals (Basel). 2026 Jul 3;16(13):2053. doi: 10.3390/ani16132053 (PMC13360594; doi:10.3390/ani16132053)
Supplement: Supplementary file 1 [file animals-16-02053-s001.zip]

Archive with 5 entries (5 files):
- Supplementary Figure.pdf
- Supplementary Table S1.xlsx
- Supplementary Table S2.xlsx
- Supplementary Table S3.xlsx
- Supplementary Table S4.xlsx
