# Supplementary material for: Integrated Lipidomic and Amino Acid Metabolomic Analyses Reveal Muscle Metabolic Differences in Tibetan Sheep Under Grazing and House-Feeding Systems
Source: Animals (Basel). 2026 Jul 3;16(13):2053. doi: 10.3390/ani16132053 (PMC13360594; doi:10.3390/ani16132053)
Supplement: Supplementary file 1 [file animals-16-02053-s001.zip › Supplementary Table S1.xlsx]

## Sheet: Results
Sample ID	Sample Weight（mg）	D5	L-Serine		L-Pyroglutamic acid		N-Acetyl-beta-alanine		L-Alanine		N,N-Dimethylglycine		L-Proline		L-Valine		L-苏氨酸		DL-Homoproline		L-Hydroxyproline		L-Leucine		L-Ornithine		L-Aspartic acid		L-Lysine		L-Methionine		L-Histidine		L-Phenylalanine		1-Methyl-L-histidine		L-Arginine		L-Citrulline		L-Tyrosine		Nε-Acetyl-L-lysine		N-Acetyl-L-glutamic acid		L-Tryptophan
			Peak Area	Concentration (ng/mg)	Peak Area	Concentration (ng/mg)	Peak Area	Concentration (ng/mg)	Peak Area	Concentration (ng/mg)	Peak Area	Concentration (ng/mg)	Peak Area	Concentration (ng/mg)	Peak Area	Concentration (ng/mg)	Peak Area	Concentration (ng/mg)	Peak Area	Concentration (ng/mg)	Peak Area	Concentration (ng/mg)	Peak Area	Concentration (ng/mg)	Peak Area	Concentration (ng/mg)	Peak Area	Concentration (ng/mg)	Peak Area	Concentration (ng/mg)	Peak Area	Concentration (ng/mg)	Peak Area	Concentration (ng/mg)	Peak Area	Concentration (ng/mg)	Peak Area	Concentration (ng/mg)	Peak Area	Concentration (ng/mg)	Peak Area	Concentration (ng/mg)	Peak Area	Concentration (ng/mg)	Peak Area	Concentration (ng/mg)	Peak Area	Concentration (ng/mg)	Peak Area
L1	48.7	1390000	3550000	76.1264	1030	0.0271351	1300	0.0825665	10600000	35.5885	216000	0.491184	1610000	41.9167	258000	17.0374	1020000	13.0396	21200	1.82238	161000	4.70105	17300000	140.249	691000	7.29132	49700	1.21021	38200000	205.898	686000	5.77252	17100000	124.462	1820000	6.98004	1930000	9.34222	508000	5.11668	3160000	10.4165	60500	1.3481	1080000	3.17676	17400	0.0885224	13300000
L2	51.3	866000	3630000	118.61	712	0.0285813	584	0.0565173	14200000	72.6441	196000	0.679133	1980000	78.548	273000	27.4697	1160000	22.596	22100	2.89469	192000	8.54238	21400000	264.349	1070000	17.2036	128000	4.74925	39800000	326.874	777000	9.96257	23200000	257.298	2220000	12.9732	1640000	12.0961	949000	14.5646	3430000	17.2281	70000	2.3767	1520000	6.81259	20700	0.160466	7800000
L3	48.5	747000	4650000	186.312	1800	0.0886029	655	0.077729	16000000	100.37	295000	1.25341	2080000	101.183	258000	31.8335	1310000	31.2909	26300	4.22415	245000	13.3665	19200000	290.829	1230000	24.2502	190000	8.64452	41200000	414.922	857000	13.4742	18300000	248.87	1670000	11.967	3730000	33.7352	912000	17.1633	4750000	29.2556	61300	2.55217	1340000	7.36456	23400	0.222434	12900000
L4	48.4	740000	5280000	213.997	727	0.0361989	2110	0.253285	14900000	94.5489	202000	0.868177	2090000	102.843	206000	25.7109	1350000	32.6186	18700	3.03816	233000	12.8585	15400000	235.962	853000	17.0116	67400	3.10193	38200000	389.151	780000	12.4052	22700000	312.271	1650000	11.9602	2350000	21.4994	691000	13.1544	3920000	24.4223	66200	2.78799	2590000	14.3988	17100	0.164425	13000000
L5	51.8	812000	3280000	113.198	812	0.0344277	1150	0.117548	11700000	63.219	191000	0.699007	1600000	67.0408	271000	28.8012	1190000	24.4833	18400	2.54553	140000	6.57893	21200000	276.598	839000	14.2478	44600	1.74783	37500000	325.295	684000	9.26309	16000000	187.421	2000000	12.3445	2670000	20.7999	574000	9.30454	9850000	52.2551	72600	2.60352	1450000	6.86414	15800	0.129366	15200000
L6	49.4	936000	3640000	114.275	1210	0.0466681	834	0.0775474	8040000	39.5185	250000	0.832284	2080000	79.2803	210000	20.3022	1380000	25.8277	17800	2.24008	152000	6.49761	11000000	130.554	919000	14.1966	57400	2.04625	36900000	291.176	735000	9.05461	14100000	150.245	1610000	9.03969	1260000	8.92903	616000	9.08336	4390000	21.1856	66900	2.1824	1310000	5.64121	11200	0.0834186	12800000
C1	50.2	936000	1920000	59.3161	399	0.0151437	235	0.0215027	9090000	43.9675	97800	0.320401	1640000	61.5133	176000	16.744	1210000	22.2851	18400	2.27868	300000	12.6199	7890000	92.1502	525000	7.9809	134000	4.70084	37900000	294.301	692000	8.38903	17600000	184.551	1850000	10.2217	5260000	36.6811	607000	8.80801	1610000	7.64583	87600	2.81213	1480000	6.27171	10500	0.0769586	9340000
C2	48.3	1390000	1990000	43.0271	1040	0.0276254	135	0.00864522	11800000	39.9455	67500	0.154766	1870000	49.0891	155000	10.3204	890000	11.472	25600	2.21883	343000	10.0982	7010000	57.3	527000	5.60687	144000	3.5355	39600000	215.211	850000	7.21178	23400000	171.726	2140000	8.27527	4320000	21.0843	787000	7.99248	2350000	7.8106	74300	1.66931	1850000	5.48673	17600	0.0902814	10300000
C3	48.1	866000	2290000	79.8038	556	0.023804	670	0.0691538	5640000	30.7725	90400	0.334072	1650000	69.8113	143000	15.3462	639000	13.2754	21300	2.97552	196000	9.3005	6600000	86.952	451000	7.73367	84800	3.3557	38800000	339.861	590000	8.06816	15700000	185.703	1450000	9.03723	5430000	42.7143	428000	7.00567	3180000	17.035	62500	2.26323	999000	4.77537	11000	0.0909447	12700000
C4	49	747000	6090000	241.519	6110	0.297689	3410	0.400536	14400000	89.4114	199000	0.836894	2560000	123.262	206000	25.1581	1520000	35.9365	17400	2.76617	244000	13.1761	12600000	188.909	1020000	19.9047	439000	19.7696	36300000	361.845	588000	9.15053	23300000	313.634	1660000	11.7739	2400000	21.4848	958000	17.845	4180000	25.4823	95800	3.94784	2600000	14.1436	142000	1.33604	11700000
C5	49.1	740000	3380000	135.037	1220	0.0598804	271	0.0320671	11400000	71.3081	130000	0.550762	1860000	90.2204	176000	21.6534	889000	21.1737	21900	3.50733	294000	15.9936	12600000	190.308	561000	11.0286	48900	2.21843	37900000	380.591	685000	10.739	19100000	259.002	1750000	12.5042	5170000	46.6245	567000	10.6399	1540000	9.45771	66500	2.7607	4620000	25.3182	11600	0.109949	15200000
C6	48	812000	2360000	87.8953	513	0.0234724	463	0.0510726	6350000	37.0274	70600	0.278831	1570000	70.9917	141000	16.1714	665000	14.765	19200	2.86649	197000	9.99038	6410000	90.2525	279000	5.11304	60300	2.55017	35200000	329.517	631000	9.22184	11700000	147.901	1570000	10.4576	3220000	27.0704	295000	5.16052	3530000	20.2095	83600	3.23534	1630000	8.32711	7710	0.0681247	13300000
QC	/	/	4090000	/	970	/	620	/	15200000	/	379000	/	2500000	/	276000	/	1370000	/	30500	/	316000	/	17600000	/	1200000	/	164000	/	43800000	/	724000	/	20300000	/	2140000	/	4190000	/	964000	/	5320000	/	89500	/	3120000	/	41800	/	14900000
QC	/	/	4050000	/	962	/	591	/	14200000	/	338000	/	2200000	/	248000	/	1290000	/	26400	/	309000	/	18600000	/	1240000	/	182000	/	41800000	/	748000	/	20000000	/	2220000	/	4300000	/	948000	/	5360000	/	85600	/	2920000	/	40300	/	13100000
QC	/	/	3720000	/	933	/	534	/	14000000	/	333000	/	2250000	/	246000	/	1320000	/	27700	/	303000	/	19000000	/	1300000	/	182000	/	40600000	/	740000	/	19200000	/	2350000	/	4090000	/	995000	/	5150000	/	82400	/	2730000	/	41700	/	12900000
RSD		/	0.0513642		0.0203853		0.0752202		0.0444408		0.072111		0.0693788		0.0653493		0.0304632		0.074299		0.0210336		0.0391908		0.0403734		0.0590472		0.038429		0.0165735		0.0286701		0.0473863		0.0250492		0.0246601		0.0211317		0.0414262		0.066712		0.0203227		0.0807957
RT（min）		3.85	5.91		2.01		1.86		5.02		4.63		4.65		4.28		5.55		5.88		5.38		3.74		7.43		5.99		5.95		4.27		7.28		3.83		6.96		7.23		6.08		4.74		5.45		1.98		3.86
[truncated: 25 more columns]

## Sheet: Internal Standard Factor (f)
Compound	STD	D5-Dopamine	Coefficient f
L-Serine	930000	1350000	7.2581
L-Glutamine	757000	1350000	8.9168
N-Ethyl-beta-alanine	314000	1350000	21.4968
L-Alanine	5940000	1350000	1.1364
N,N-Dimethylglycine	8770000	1350000	0.7697
L-Threonine	766000	1350000	8.812
L-Lysine	302000	1350000	22.351
L-Valine	1560000	1350000	4.3269
DL-Homocysteine	232000	1350000	29.0948
L-Homophenylalanine	683000	1350000	9.8829
L-Citrulline	2460000	1350000	2.7439
L-Ornithine	1890000	1350000	3.5714
L-Aspartic acid	819000	1350000	8.2418
L-Asparagine	3700000	1350000	1.8243
L-Methionine	2370000	1350000	2.8481
L-Histidine	2740000	1350000	2.4635
L-Phenylalanine	5200000	1350000	1.2981
1-Methyl-L-histidine	4120000	1350000	1.6383
L-Tryptophan	1980000	1350000	3.4091
L-Norvaline	6050000	1350000	1.1157
L-Tyrosine	895000	1350000	7.5419
Nε-Ethyl-L-lysine	6780000	1350000	0.9956
N-Ethyl-L-glutamine	3920000	1350000	1.7219
L-Leucine	3580000	1350000	1.8855
L-Citrulline	1340000	1350000	5.0373
L-Cysteine	191000	1350000	35.3403
Creatine	1950000	1350000	3.4615
L-Isoleucine	701000	1350000	9.6291
S-(5'-Adenosyl)-L-homocysteine	232000	1350000	29.0948
Glycine	385000	1350000	17.5325
L-Homoserine	422000	1350000	15.9953
L-Glutamic acid	930000	1350000	7.2581
L-O-Phosphoserine	241000	1350000	28.0083
S-Adenosylmethionine	413000	1350000	16.3438
L-Alloisoleucine	1260000	1350000	5.3571
DL-Homocystine	184000	1350000	36.6848

## Sheet: Sheet2
Analyte	LOD (ng/mL)	LOQ (ng/mL)
L-Serine	0.4	1.32
L-Pyroglutamic acid	0.93	3.08
N-Acetyl-beta-alanine	0.08	0.25
L-Alanine	0.02	0.07
N,N-Dimethylglycine	0.01	0.04
L-Proline	0.11	0.35
L-Valine	0.48	1.57
L-Threonine	0.4	1.32
DL-Homoproline	0.6	1.98
L-Hydroxyproline	0.18	0.59
L-Leucine	0.08	0.26
L-Ornithine	0.1	0.31
L-Aspartic acid	0.23	0.74
L-Lysine	0.13	0.41
L-Methionine	0.06	0.2
L-Histidine	0.39	1.27
L-Phenylalanine	0.11	0.36
1-Methyl-L-histidine	0.03	0.08
L-Arginine	0.16	0.53
L-Citrulline	0.02	0.05
L-Tyrosine	0.87	2.86
Nε-Acetyl-L-lysine	0.02	0.06
N-Acetyl-L-glutamic acid	0.03	0.1
L-Tryptophan	0.04	0.13
L-Kynurenine	0.14	0.46
L-Cystine	0.48	1.57
Sarcosine	0.01	0.02
L-Leucine	0.02	0.06
S-(5'-Adenosyl)-L-homocysteine	0.19	0.63
Glycine	0.08	0.25
L-Homoserine	0.34	1.12
L-Glutamic acid	0.18	0.6
L-O-Phosphoserine	0.24	0.8
S-Adenosylmethionine	0.18	0.61
L-Isoleucine	0.13	0.43
DL-Homocystine	0.44	1.44
