# Supplementary material for: Integrated Lipidomic and Amino Acid Metabolomic Analyses Reveal Muscle Metabolic Differences in Tibetan Sheep Under Grazing and House-Feeding Systems
Source: Animals (Basel). 2026 Jul 3;16(13):2053. doi: 10.3390/ani16132053 (PMC13360594; doi:10.3390/ani16132053)
Supplement: Supplementary file 1 [file animals-16-02053-s001.zip › Supplementary Table S2.xlsx]

## Sheet: lipid–lipid correlation informa
C						L
ID1	ID2	cor	type	pvalue		ID1	ID2	cor	type	pvalue
NEG760	NEG81	0.99949	+	3.90414e-07		POS7	POS4	0.999869	+	2.55451e-08
NEG81	NEG914	0.998391	+	3.88147e-06		POS23	POS13	0.999389	+	5.60549e-07
NEG760	NEG914	0.997999	+	5.99907e-06		NEG72	NEG65	0.99888	+	1.88143e-06
NEG547	NEG680	0.997614	+	8.53003e-06		POS24	POS13	0.99879	+	2.19383e-06
NEG980	NEG422	0.997552	+	8.98066e-06		POS2559	POS2624	0.998726	+	2.43351e-06
POS2559	POS2613	0.997244	+	1.13861e-05		POS718	POS665	0.998717	+	2.46645e-06
POS7	POS10	0.99719	+	1.18337e-05		POS2655	POS2624	0.998657	+	2.7059e-06
NEG979	NEG422	0.997174	+	1.19671e-05		POS2655	POS2575	0.998491	+	3.4129e-06
POS7	POS13	0.996599	+	1.73321e-05		POS2473	POS2518	0.998447	+	3.61617e-06
NEG980	NEG916	0.996462	+	1.87593e-05		NEG45	NEG648	0.99822	+	4.75203e-06
POS2646	POS2632	0.99638	+	1.96319e-05		POS2613	POS2575	0.997988	+	6.06929e-06
POS23	POS7	0.996285	+	2.06767e-05		POS23	POS24	0.997929	+	6.42672e-06
NEG914	NEG700	0.996197	+	2.16651e-05		POS2632	POS2624	0.997777	+	7.40668e-06
NEG81	NEG700	0.996022	+	2.37094e-05		POS2559	POS2655	0.997543	+	9.04787e-06
NEG39	NEG680	0.996011	+	2.38373e-05		POS2560	POS2451	0.997458	+	9.68754e-06
NEG422	NEG680	0.995992	+	2.40595e-05		POS2646	POS2626	0.99743	+	9.9021e-06
NEG547	NEG543	0.995896	+	2.52279e-05		POS2559	POS2575	0.997159	+	1.20936e-05
POS10	POS13	0.995705	+	2.76303e-05		POS2559	POS2665	0.997094	+	1.26559e-05
NEG39	NEG547	0.995572	+	2.93657e-05		POS2655	POS2632	0.996595	+	1.7376e-05
POS24	POS13	0.995423	+	3.13737e-05		POS2613	POS2655	0.996542	+	1.79167e-05
NEG979	NEG980	0.995363	+	3.21972e-05		POS2472	POS2450	0.996509	+	1.82544e-05
NEG916	NEG422	0.994447	+	4.61631e-05		POS2613	POS2632	0.996375	+	1.96878e-05
POS1920	POS1838	0.994436	+	4.6347e-05		POS2577	POS2516	0.996349	+	1.99696e-05
NEG939	NEG720	0.994156	+	5.11225e-05		POS2655	POS2665	0.996344	+	2.00278e-05
POS23	POS13	0.993907	+	5.55757e-05		POS2613	POS2646	0.996307	+	2.04292e-05
NEG931	NEG939	0.993721	+	5.90234e-05		POS2575	POS2624	0.996233	+	2.1261e-05
POS2635	POS2626	0.993715	+	5.91335e-05		POS2613	POS2626	0.996111	+	2.26535e-05
NEG547	NEG422	0.993676	+	5.98679e-05		POS2559	POS2577	0.996079	+	2.30293e-05
NEG39	NEG916	0.993652	+	6.03176e-05		POS2665	POS2624	0.995863	+	2.56426e-05
NEG72	NEG65	0.993629	+	6.07584e-05		POS2665	POS2575	0.995778	+	2.67065e-05
NEG625	NEG939	0.993545	+	6.23689e-05		POS2635	POS2624	0.995517	+	3.0107e-05
NEG547	NEG914	0.993514	+	6.29585e-05		POS2560	POS2646	0.99536	+	3.22378e-05
POS1910	POS1838	0.993436	+	6.44918e-05		POS2559	POS2632	0.995128	+	3.55514e-05
NEG914	NEG543	0.993371	+	6.57715e-05		POS2632	POS2575	0.995106	+	3.58613e-05
NEG925	NEG940	0.993297	+	6.72356e-05		POS2559	POS2472	0.994859	+	3.95748e-05
NEG760	NEG700	0.993179	+	6.96332e-05		POS2577	POS2665	0.994733	+	4.15334e-05
POS1742	POS1910	0.993141	+	7.04047e-05		POS2633	POS2626	0.994636	+	4.30805e-05
POS24	POS10	0.993115	+	7.095e-05		POS2613	POS2624	0.994475	+	4.57016e-05
NEG771	NEG81	0.993113	+	7.09762e-05		POS2450	POS2516	0.994438	+	4.63161e-05
NEG39	NEG909	0.992729	+	7.91137e-05		POS2575	POS2472	0.994261	+	4.931e-05
NEG760	NEG771	0.992673	+	8.03389e-05		POS2560	POS2666	0.994261	+	4.93148e-05
NEG39	NEG422	0.992552	+	8.30032e-05		POS2398	POS2420	0.994214	+	5.01112e-05
NEG547	NEG925	0.992537	+	8.3332e-05		POS2628	POS2561	0.99401	+	5.37156e-05
POS2559	POS2577	0.992115	+	9.30084e-05		POS2560	POS2523	0.993695	+	5.95097e-05
POS2533	POS2586	0.992111	+	9.31194e-05		POS2451	POS2523	0.993589	+	6.15151e-05
POS2613	POS2655	0.991977	+	9.62898e-05		POS2559	POS2613	0.993511	+	6.30181e-05
NEG543	NEG680	0.991769	+	0.000101334		POS2579	POS2595	0.993485	+	6.35205e-05
POS2637	POS2586	0.991746	+	0.000101901		NEG45	NEG623	0.993435	+	6.45042e-05
NEG909	NEG927	0.991625	+	0.000104907		POS2472	POS2516	0.993434	+	6.45363e-05
POS2577	POS2632	0.991586	+	0.0001059		POS2473	POS2661	0.993206	+	6.90816e-05
POS23	POS10	0.991514	+	0.000107714		POS2635	POS2632	0.99305	+	7.22934e-05
POS2560	POS2577	0.99131	+	0.000112941		POS2560	POS2626	0.992815	+	7.72574e-05
POS2559	POS2655	0.991209	+	0.000115593		POS7	POS13	0.992787	+	7.78458e-05
NEG547	NEG760	0.991128	+	0.000117707		POS2646	POS2575	0.992693	+	7.98871e-05
NEG771	NEG914	0.990863	+	0.000124845		POS2613	POS2633	0.992577	+	8.24366e-05
POS2579	POS2493	0.990464	+	0.000135981		POS2665	POS2632	0.99257	+	8.26046e-05
POS2633	POS2646	0.990455	+	0.000136224		POS2577	POS2624	0.992391	+	8.66203e-05
NEG547	NEG81	0.990285	+	0.000141101		POS2559	POS2516	0.992195	+	9.11471e-05
POS2559	POS2632	0.990263	+	0.000141739		POS2655	POS2472	0.992156	+	9.20488e-05
NEG979	NEG720	0.990041	+	0.000148264		POS2635	POS2655	0.99199	+	9.59853e-05
NEG45	NEG526	0.989752	+	0.000157001		POS4	POS13	0.991973	+	9.63814e-05
POS7	POS24	0.98967	+	0.000159524		POS2633	POS2632	0.991743	+	0.000101993
NEG547	NEG700	0.989599	+	0.000161715		POS2661	POS2518	0.991472	+	0.000108781
NEG979	NEG680	0.989524	+	0.000164042		POS2666	POS2626	0.991422	+	0.000110057
POS2450	POS2516	0.989215	+	0.000173839		POS2655	POS2626	0.991397	+	0.0001107
NEG916	NEG680	0.989197	+	0.000174424		POS2579	POS2518	0.991329	+	0.000112454
NEG543	NEG700	0.989019	+	0.000180213		POS2646	POS2655	0.991315	+	0.000112825
NEG547	NEG916	0.988953	+	0.000182371		POS2523	POS2661	0.99119	+	0.000116078
POS2472	POS2450	0.988831	+	0.000186416		POS23	POS7	0.991162	+	0.00011681
NEG631	NEG715	0.988766	+	0.000188579		POS2577	POS2472	0.991159	+	0.000116886
NEG760	NEG543	0.988749	+	0.000189167		POS2655	POS2666	0.990983	+	0.000121595
POS2579	POS2523	0.988711	+	0.000190432		POS2626	POS2575	0.990884	+	0.000124271
NEG916	NEG909	0.98864	+	0.000192825		POS2646	POS2451	0.990712	+	0.000129012
NEG39	NEG700	0.988414	+	0.000200579		POS2624	POS2472	0.990657	+	0.000130533
POS2559	POS2633	0.988181	+	0.000208712		POS2559	POS2635	0.990489	+	0.000135264
NEG81	NEG543	0.988162	+	0.000209364		POS2579	POS2635	0.990269	+	0.000141571
NEG980	NEG680	0.98813	+	0.000210497		POS23	POS4	0.990167	+	0.000144543
POS2633	POS2632	0.987984	+	0.000215709		POS2626	POS2632	0.989968	+	0.000150443
NEG925	NEG680	0.987707	+	0.000225742		POS2473	POS2561	0.989761	+	0.000156719
POS662	POS665	0.987634	+	0.000228414		POS1735	POS1751	0.989631	+	0.000160722
NEG81	NEG916	0.987448	+	0.00023533		POS2635	POS2666	0.989584	+	0.000162181
NEG39	NEG980	0.987414	+	0.000236626		POS2613	POS2665	0.989499	+	0.000164826
POS1742	POS42	0.987345	+	0.000239201		POS2665	POS2472	0.989472	+	0.000165663
POS2577	POS2613	0.987114	+	0.000247994		POS2613	POS2472	0.9894	+	0.000167939
POS2420	POS2415	0.987113	+	0.000248024		POS2577	POS2655	0.98935	+	0.000169514
NEG979	NEG916	0.987038	+	0.000250948		POS2646	POS2472	0.989127	+	0.000176702
NEG39	NEG543	0.98686	+	0.000257852		NEG922	NEG914	0.98901	+	0.000180518
NEG980	NEG931	0.986826	+	0.000259184		POS2666	POS2624	0.988825	+	0.000186614
NEG760	NEG916	0.986825	+	0.000259217		POS7	POS24	0.988769	+	0.000188487
POS2642	POS2595	0.986794	+	0.000260447		POS2473	POS2523	0.9887	+	0.000190808
NEG39	NEG925	0.986775	+	0.000261185		POS2533	POS2518	0.988462	+	0.000198924
NEG760	NEG680	0.98671	+	0.000263746		POS2665	POS2516	0.988396	+	0.000201214
NEG934	NEG940	0.986516	+	0.000271497		POS24	POS4	0.988388	+	0.000201465
NEG914	NEG680	0.986483	+	0.000272841		POS2577	POS2575	0.988362	+	0.000202381
NEG547	NEG980	0.986404	+	0.000276013		POS2635	POS2665	0.988317	+	0.000203953
NEG760	NEG422	0.986093	+	0.000288771		POS2646	POS2666	0.988208	+	0.000207747
NEG939	NEG422	0.985752	+	0.000303074		NEG529	NEG648	0.988181	+	0.000208696
NEG543	NEG925	0.985727	+	0.000304141		POS2575	POS2450	0.988108	+	0.000211272
NEG916	NEG700	0.985708	+	0.000304938		POS2473	POS2666	0.988016	+	0.00021455
NEG979	NEG939	0.985614	+	0.000308966		POS2521	POS2415	0.987989	+	0.000215535
NEG925	NEG422	0.985378	+	0.00031914		POS2666	POS2661	0.987961	+	0.000216534
NEG39	NEG914	0.985361	+	0.000319884		NEG403	NEG411	0.98769	+	0.000226376
NEG81	NEG680	0.98536	+	0.000319925		POS2560	POS2655	0.987652	+	0.000227775
NEG547	NEG979	0.985355	+	0.000320135		NEG532	NEG618	0.98763	+	0.000228589
NEG771	NEG700	0.984782	+	0.00034561		POS2559	POS2450	0.987577	+	0.000230549
NEG931	NEG422	0.984759	+	0.000346683		POS2646	POS2624	0.987558	+	0.000231225
NEG931	NEG916	0.984485	+	0.000359194		POS2646	POS2632	0.987495	+	0.000233573
POS2613	POS2632	0.984472	+	0.000359823		POS2560	POS2613	0.98727	+	0.000242038
POS2655	POS2575	0.984449	+	0.000360873		POS2626	POS2624	0.987146	+	0.000246767
NEG939	NEG680	0.984324	+	0.000366676		POS2666	POS2451	0.987089	+	0.000248975
NEG39	NEG979	0.984285	+	0.000368485		POS2473	POS2451	0.986861	+	0.000257819
NEG914	NEG916	0.98425	+	0.000370138		NEG931	NEG944	0.986775	+	0.000261192
NEG680	NEG700	0.984118	+	0.000376335		POS10	POS81	0.986738	+	0.000262637
NEG39	NEG81	0.983949	+	0.000384368		POS2633	POS2646	0.986715	+	0.000263571
POS2472	POS2516	0.983815	+	0.000390795		NEG45	NEG529	0.986706	+	0.000263916
NEG81	NEG422	0.983779	+	0.000392567		POS2521	POS2482	0.986569	+	0.000269385
NEG720	NEG422	0.983644	+	0.00039909		POS2473	POS2579	0.986505	+	0.000271962
POS2613	POS2633	0.983607	+	0.000400874		POS2559	POS2646	0.986457	+	0.000273863
NEG45	NEG579	0.983563	+	0.000403032		NEG681	NEG664	0.986394	+	0.000276445
NEG760	NEG980	0.983234	+	0.000419289		POS2633	POS2655	0.98624	+	0.000282699
POS2633	POS2575	0.983233	+	0.000419359		POS2577	POS2450	0.986239	+	0.000282741
NEG979	NEG925	0.983178	+	0.000422087		POS2613	POS2666	0.986031	+	0.000291353
NEG547	NEG940	0.983071	+	0.000427453		POS2473	POS2560	0.986013	+	0.000292101
NEG625	NEG720	0.982967	+	0.00043272		POS2560	POS2472	0.985903	+	0.000296687
NEG39	NEG760	0.982899	+	0.000436159		POS2661	POS2561	0.985898	+	0.00029688
NEG931	NEG720	0.982854	+	0.000438459		POS2473	POS2533	0.985858	+	0.00029856
NEG914	NEG422	0.982726	+	0.000445012		POS2575	POS2516	0.985854	+	0.000298755
NEG979	NEG931	0.982371	+	0.000463421		NEG648	NEG623	0.985791	+	0.000301402
POS42	POS1920	0.982111	+	0.000477163		NEG770	NEG33	0.985659	-	0.000307039
NEG631	NEG976	0.9821	+	0.00047777		POS2666	POS2632	0.985629	+	0.000308309
POS1742	POS1838	0.982075	+	0.00047906		POS2633	POS2575	0.985434	+	0.000316699
POS718	POS646	0.981835	+	0.000491957		POS2560	POS2575	0.985224	+	0.000325873
NEG419	NEG914	0.981802	+	0.000493725		POS2533	POS2561	0.985194	+	0.000327193
NEG419	NEG543	0.981678	+	0.000500455		POS2666	POS2523	0.984932	+	0.000338859
POS2559	POS2646	0.981639	+	0.000502613		POS2624	POS2516	0.984931	+	0.000338895
POS2560	POS2451	0.981637	+	0.00050268		POS2577	POS2635	0.984906	+	0.000340041
POS2577	POS2646	0.9815	+	0.000510221		POS2518	POS2561	0.984847	+	0.00034269
POS49	POS52	0.981355	+	0.000518186		NEG668	NEG749	0.984793	+	0.000345106
NEG81	NEG980	0.98127	+	0.000522909		POS2533	POS2586	0.984694	+	0.000349624
NEG543	NEG422	0.981103	+	0.000532273		POS2635	POS2575	0.984588	+	0.000354465
NEG980	NEG939	0.980601	+	0.000560846		POS2451	POS2626	0.984536	+	0.000356848
POS2635	POS2646	0.980592	+	0.000561329		POS2577	POS2579	0.984529	+	0.000357155
POS1910	POS1920	0.980323	+	0.000576973		POS2579	POS2624	0.98451	+	0.000358069
NEG909	NEG700	0.980284	+	0.000579228		POS2577	POS2632	0.984477	+	0.000359557
POS23	POS24	0.980141	+	0.000587674		POS2666	POS2561	0.98441	+	0.000362671
NEG419	NEG700	0.980131	+	0.000588235		POS2666	POS2575	0.984235	+	0.000370846
POS718	POS665	0.980102	+	0.000589933		POS2560	POS2661	0.984139	+	0.000375366
NEG720	NEG680	0.98002	+	0.000594832		POS1829	POS57	0.983805	+	0.000391309
NEG909	NEG680	0.979878	+	0.000603243		POS2666	POS2518	0.983663	+	0.00039818
NEG625	NEG931	0.979793	+	0.000608377		POS2632	POS2472	0.98352	+	0.000405152
NEG579	NEG526	0.97968	+	0.000615165		POS2633	POS2624	0.983475	+	0.000407354
NEG922	NEG940	0.979679	+	0.000615214		POS2613	POS2635	0.983465	+	0.000407825
POS1735	POS1720	0.979375	+	0.000633688		POS2665	POS2450	0.983182	+	0.000421901
POS2451	POS2472	0.979367	+	0.000634212		POS2560	POS2624	0.983167	+	0.000422653
POS2613	POS2624	0.979321	+	0.000636999		POS2559	POS2626	0.983042	+	0.000428904
POS2559	POS2575	0.97899	+	0.000657483		POS2579	POS2666	0.982947	+	0.000433724
NEG976	NEG979	0.978888	+	0.000663872		POS2523	POS2561	0.982888	+	0.000436743
POS2398	POS2561	0.97866	+	0.000678249		NEG72	NEG665	0.982808	+	0.00044083
NEG17	NEG33	0.978277	+	0.000702685		POS2559	POS2666	0.98268	+	0.000447355
NEG39	NEG927	0.978169	+	0.00070966		POS2655	POS2516	0.982676	+	0.000447601
NEG914	NEG925	0.978065	+	0.00071646		NEG579	NEG588	0.982427	+	0.000460512
NEG922	NEG934	0.977991	+	0.000721277		POS2579	POS2661	0.982367	+	0.000463622
NEG980	NEG914	0.977928	+	0.000725383		POS2633	POS2666	0.982112	+	0.000477105
NEG547	NEG909	0.977748	+	0.000737228		POS57	POS76	0.982097	+	0.000477927
POS2633	POS2595	0.97774	+	0.000737717		POS2655	POS2450	0.981908	+	0.000488004
NEG422	NEG700	0.977629	+	0.000745072		POS2559	POS2579	0.981776	+	0.000495128
NEG980	NEG720	0.977567	+	0.000749187		POS2451	POS2472	0.981555	+	0.000507203
POS1896	POS1903	0.977528	+	0.000751798		NEG39	NEG623	0.981051	+	0.000535197
NEG940	NEG422	0.97728	+	0.000768405		NEG917	NEG749	0.981015	-	0.000537199
NEG931	NEG680	0.977211	+	0.00077306		NEG559	NEG571	0.981001	+	0.000538015
NEG909	NEG422	0.977018	+	0.00078618		POS2579	POS2655	0.980926	+	0.000542259
NEG980	NEG925	0.976865	+	0.000796639		POS2613	POS2450	0.980897	+	0.000543891
NEG764	NEG556	0.976768	+	0.000803346		POS2559	POS2560	0.980537	+	0.000564536
POS2493	POS2518	0.976537	+	0.0008193		POS2518	POS2586	0.980442	+	0.000570032
POS49	POS24	0.9765	+	0.000821866		POS2626	POS2472	0.98036	+	0.000574823
NEG722	NEG422	0.976004	+	0.000856806		NEG65	NEG665	0.980354	+	0.000575132
POS49	POS10	0.975901	+	0.000864155		POS2523	POS2518	0.98031	+	0.000577748
NEG979	NEG722	0.975895	+	0.000864558		NEG81	NEG680	0.980289	+	0.00057895
NEG39	NEG939	0.975847	+	0.000868041		POS4	POS81	0.980148	+	0.000587231
NEG934	NEG925	0.975834	+	0.000868927		POS2668	POS2628	0.980123	+	0.000588708
NEG622	NEG913	0.975832	+	0.000869053		POS2577	POS2613	0.979786	+	0.000608799
NEG579	NEG556	0.975802	+	0.000871257		POS2646	POS2523	0.979712	+	0.000613202
NEG980	NEG909	0.975729	+	0.000876444		NEG668	NEG917	0.979549	-	0.000623062
POS2646	POS2626	0.975707	+	0.000878044		POS2624	POS2450	0.979468	+	0.000628026
NEG752	NEG922	0.975597	+	0.000885989		POS2646	POS2450	0.979404	+	0.000631907
POS24	POS52	0.975573	+	0.000887705		POS2482	POS2415	0.979183	+	0.00064554
NEG916	NEG939	0.975519	+	0.00089163		POS2518	POS2595	0.97904	+	0.000654402
NEG914	NEG940	0.975468	+	0.000895347		POS2451	POS2661	0.978859	+	0.000665673
NEG916	NEG925	0.975442	+	0.000897236		POS2579	POS2665	0.978849	+	0.000666293
NEG39	NEG940	0.975437	+	0.000897583		POS2577	POS2595	0.978826	+	0.000667749
POS42	POS1838	0.975299	+	0.000907666		POS2635	POS2626	0.978625	+	0.000680475
POS2613	POS2575	0.975295	+	0.000907936		NEG539	NEG559	0.978615	+	0.000681065
NEG979	NEG940	0.975165	+	0.000917475		POS2646	POS2665	0.978597	+	0.000682253
NEG389	NEG529	0.975092	+	0.000922852		POS2560	POS2561	0.978596	+	0.00068232
POS1910	POS42	0.975071	+	0.000924418		POS2560	POS2632	0.978586	+	0.000682938
NEG913	NEG934	0.974948	+	0.000933528		NEG939	NEG927	0.978541	+	0.00068582
POS2635	POS2632	0.974939	+	0.000934197		POS7	POS81	0.978539	+	0.000685948
NEG980	NEG940	0.974871	+	0.000939263		POS2628	POS2533	0.978378	+	0.000696194
POS2560	POS2632	0.974768	+	0.000946972		POS2665	POS2666	0.978286	+	0.000702133
NEG39	NEG931	0.974592	+	0.000960125		POS2666	POS2472	0.978216	+	0.000706634
POS2646	POS2595	0.974325	+	0.000980319		POS2633	POS2635	0.978063	+	0.000716546
NEG976	NEG720	0.974253	+	0.000985814		POS2661	POS2533	0.978043	+	0.000717842
NEG916	NEG543	0.974231	+	0.000987486		POS2451	POS2561	0.97804	+	0.000718091
POS2493	POS2533	0.974185	+	0.000991042		POS2665	POS2626	0.977922	+	0.000725803
NEG599	NEG648	0.974108	+	0.000996882		POS2613	POS2451	0.977865	+	0.000729521
NEG419	NEG771	0.974016	+	0.00100395		POS756	POS1754	0.977858	+	0.000729954
POS52	POS10	0.973786	+	0.00102172		POS1742	POS757	0.977744	+	0.000737473
POS1742	POS1920	0.973702	+	0.0010283		POS2560	POS2518	0.977503	+	0.000753482
POS2626	POS2632	0.973599	+	0.00103632		POS662	POS646	0.977486	+	0.000754632
POS2577	POS2655	0.973586	+	0.00103734		POS2451	POS2518	0.977378	+	0.00076185
POS2613	POS2646	0.973569	+	0.00103868		POS2559	POS2633	0.977248	+	0.000770607
NEG419	NEG81	0.973424	+	0.00105006		POS2655	POS2451	0.977094	+	0.000781008
NEG980	NEG700	0.973307	+	0.00105925		POS2613	POS2516	0.97694	+	0.000791542
NEG980	NEG722	0.972957	+	0.00108711		POS662	POS718	0.976704	+	0.000807724
NEG771	NEG543	0.972951	+	0.00108761		POS2632	POS2516	0.976501	+	0.000821822
POS2493	POS2523	0.972934	+	0.00108897		POS2666	POS2628	0.976237	+	0.000840322
POS78	POS76	0.972846	+	0.00109602		POS2560	POS2633	0.976081	+	0.000851349
NEG916	NEG940	0.972736	+	0.00110488		POS2635	POS2472	0.976033	+	0.00085475
POS2473	POS2451	0.972715	+	0.00110655		NEG599	NEG544	0.976022	+	0.000855543
POS52	POS13	0.972668	+	0.00111032		NEG664	NEG623	0.975756	+	0.000874527
NEG571	NEG937	0.972649	+	0.00111186		POS2473	POS2628	0.975632	+	0.000883465
NEG940	NEG680	0.972521	+	0.00112226		POS2626	POS2523	0.975527	+	0.000891084
NEG760	NEG979	0.972509	+	0.00112327		POS66	POS76	0.975494	+	0.000893425
NEG543	NEG940	0.972344	+	0.00113667		NEG676	NEG107	0.975408	+	0.00089973
POS2560	POS2472	0.971893	+	0.00117391		NEG544	NEG604	0.975358	+	0.000903374
NEG760	NEG722	0.971872	+	0.00117566		POS2633	POS2665	0.97523	+	0.000912701
POS2577	POS2633	0.971695	+	0.00119042		POS2560	POS2635	0.975128	+	0.000920261
NEG39	NEG720	0.97163	+	0.00119588		POS2635	POS2646	0.974903	+	0.000936909
NEG760	NEG925	0.971616	+	0.00119701		POS2579	POS2472	0.974886	+	0.000938171
POS2559	POS2560	0.97161	+	0.00119755		POS2451	POS2575	0.974832	+	0.000942176
NEG931	NEG909	0.971582	+	0.00119988		POS2635	POS2518	0.974649	+	0.0009559
NEG769	NEG749	0.971464	-	0.00120983		POS2586	POS2595	0.974188	+	0.000990826
POS2655	POS2516	0.970907	+	0.0012573		NEG941	NEG956	0.974014	+	0.00100411
POS2633	POS2655	0.970703	+	0.00127492		NEG539	NEG588	0.973977	+	0.00100698
NEG547	NEG939	0.970614	+	0.0012826		POS2579	POS2637	0.973868	+	0.00101538
POS2637	POS2533	0.970599	+	0.00128394		POS2451	POS2624	0.973412	+	0.00105102
NEG419	NEG760	0.970557	+	0.00128756		POS2473	POS2635	0.97314	+	0.0010725
NEG547	NEG771	0.970508	+	0.00129186		NEG81	NEG676	0.973134	+	0.00107298
NEG625	NEG680	0.970299	+	0.00131012		POS2635	POS2595	0.973132	+	0.0010731
NEG922	NEG925	0.97	+	0.00133649		NEG539	NEG571	0.97308	+	0.00107729
NEG925	NEG700	0.969671	+	0.00136585		POS2523	POS2472	0.973054	+	0.00107934
NEG81	NEG925	0.969506	+	0.00138063		POS2628	POS2518	0.973012	+	0.00108266
NEG752	NEG722	0.969317	+	0.00139773		POS2579	POS2632	0.972852	+	0.00109548
POS2665	POS2624	0.969257	+	0.00140321		NEG760	NEG769	0.972789	+	0.00110055
NEG419	NEG912	0.969233	+	0.00140534		POS2655	POS2661	0.972611	+	0.00111496
NEG81	NEG909	0.9691	+	0.0014175		POS2560	POS2665	0.972561	+	0.00111901
NEG980	NEG543	0.96906	+	0.00142109		NEG529	NEG623	0.972303	+	0.00114002
NEG45	NEG556	0.968837	+	0.00144158		NEG39	NEG624	0.972147	+	0.00115286
NEG760	NEG940	0.9688	+	0.001445		POS2632	POS2450	0.971877	+	0.00117527
NEG916	NEG927	0.968617	+	0.00146189		NEG769	NEG772	0.971828	+	0.0011793
NEG979	NEG543	0.968525	+	0.00147044		POS2560	POS2450	0.971722	+	0.00118816
NEG81	NEG979	0.968516	+	0.0014713		NEG17	NEG411	0.971659	-	0.00119347
POS49	POS7	0.967963	+	0.00152308		POS2559	POS2451	0.97157	+	0.00120091
NEG979	NEG914	0.967929	+	0.0015263		POS2560	POS2579	0.971207	+	0.00123166
NEG916	NEG720	0.96778	+	0.00154045		POS2579	POS2575	0.971112	+	0.00123972
NEG914	NEG909	0.96768	+	0.00154995		NEG939	NEG925	0.97111	+	0.00123993
POS1784	POS76	0.967273	-	0.00158903		POS23	POS81	0.970845	+	0.00126259
NEG722	NEG680	0.967271	+	0.00158927		NEG681	NEG623	0.970821	+	0.00126467
NEG927	NEG700	0.967229	+	0.0015933		POS2579	POS2586	0.970582	+	0.00128537
NEG419	NEG547	0.96704	+	0.00161163		POS2655	POS2523	0.97045	+	0.00129686
NEG547	NEG720	0.966997	+	0.00161584		POS2473	POS2655	0.970407	+	0.00130063
NEG681	NEG544	0.966973	+	0.0016182		POS2628	POS2661	0.970285	+	0.00131139
NEG81	NEG940	0.966952	+	0.00162019		NEG760	NEG772	0.970209	+	0.00131806
NEG622	NEG940	0.966916	+	0.0016237		POS2668	POS2533	0.970187	+	0.00131996
POS2451	POS2523	0.966847	+	0.00163043		POS24	POS81	0.970162	+	0.00132213
NEG976	NEG722	0.966628	+	0.00165197		POS2577	POS2646	0.970091	+	0.00132842
NEG979	NEG909	0.966279	+	0.00168645		POS2579	POS2516	0.970061	+	0.00133107
POS2560	POS2646	0.966226	+	0.00169181		POS2668	POS2561	0.97003	+	0.00133386
NEG771	NEG916	0.96591	+	0.00172337		POS2635	POS2516	0.969922	+	0.00134341
NEG927	NEG680	0.965858	+	0.00172863		POS2398	POS2520	0.96992	+	0.00134361
POS49	POS13	0.965802	+	0.00173429		POS2473	POS2624	0.969835	+	0.00135114
NEG922	NEG912	0.965679	+	0.00174666		POS2473	POS2586	0.969675	+	0.00136545
POS2665	POS2482	0.965628	+	0.0017519		POS2577	POS2666	0.969645	+	0.00136816
NEG547	NEG931	0.965279	+	0.00178739		POS2635	POS2661	0.969639	+	0.00136869
NEG771	NEG912	0.965205	+	0.00179502		POS2646	POS2516	0.969478	+	0.0013832
NEG752	NEG543	0.965127	+	0.001803		POS345	POS40	0.969386	+	0.00139148
NEG760	NEG909	0.964912	+	0.00182518		NEG907	NEG749	0.969103	-	0.00141719
NEG625	NEG422	0.96486	+	0.00183056		NEG537	NEG752	0.969004	+	0.00142621
NEG956	NEG720	0.964803	+	0.00183645		POS2473	POS2595	0.969	+	0.00142658
NEG622	NEG925	0.964696	+	0.0018476		NEG571	NEG588	0.968971	+	0.00142922
NEG939	NEG909	0.96457	+	0.00186064		POS81	POS13	0.968922	+	0.00143376
NEG909	NEG925	0.964547	+	0.00186308		POS2473	POS2472	0.968915	+	0.00143436
NEG543	NEG909	0.964508	+	0.0018672		NEG539	NEG553	0.968719	+	0.00145242
POS2559	POS2516	0.964393	+	0.00187923		POS1793	POS1838	0.968661	+	0.00145778
POS23	POS52	0.964339	+	0.00188486		POS2473	POS2646	0.968561	+	0.00146706
NEG547	NEG722	0.964191	+	0.00190052		POS2547	POS2668	0.968557	+	0.00146745
NEG81	NEG722	0.964172	+	0.00190249		POS2665	POS2642	0.968544	+	0.0014687
NEG940	NEG700	0.96417	+	0.00190265		POS2637	POS2595	0.968484	+	0.00147419
POS7	POS52	0.964143	+	0.0019055		POS1724	POS1735	0.968108	+	0.00150944
NEG939	NEG722	0.964123	+	0.00190769		POS2624	POS2518	0.968015	+	0.00151816
NEG631	NEG956	0.964054	+	0.00191494		POS66	POS57	0.967748	+	0.0015435
NEG752	NEG925	0.964005	+	0.00192018		NEG559	NEG588	0.967721	+	0.00154604
POS2559	POS2624	0.963785	+	0.00194356		POS25	POS32	0.967677	+	0.00155024
NEG925	NEG720	0.963762	+	0.001946		NEG539	NEG579	0.967518	+	0.00156548
NEG913	NEG922	0.963599	+	0.0019634		POS2624	POS2661	0.967485	+	0.00156869
POS2655	POS2632	0.963573	+	0.00196617		POS662	POS665	0.967419	+	0.00157502
NEG931	NEG927	0.963494	+	0.00197472		POS2451	POS2450	0.967274	+	0.00158895
NEG976	NEG422	0.963382	+	0.00198678		NEG931	NEG749	0.967203	-	0.00159585
POS2633	POS2642	0.963116	+	0.00201554		NEG771	NEG980	0.967124	+	0.00160345
NEG622	NEG934	0.962964	+	0.00203212		NEG701	NEG722	0.967115	+	0.00160432
NEG760	NEG931	0.962932	+	0.00203559		POS2626	POS2450	0.966993	+	0.00161621
NEG979	NEG625	0.962912	+	0.00203776		POS2655	POS2518	0.966849	+	0.0016303
NEG976	NEG956	0.962473	+	0.00208599		POS2451	POS2632	0.966754	+	0.00163954
POS2632	POS2595	0.96241	+	0.00209291		POS1784	POS1774	0.966688	+	0.00164608
POS2559	POS2595	0.962383	+	0.00209599		POS2661	POS2472	0.966454	+	0.00166914
POS1784	POS78	0.961986	-	0.00214018		POS1724	POS345	0.966392	+	0.00167524
POS2523	POS2561	0.961832	+	0.00215735		POS2637	POS2586	0.966232	+	0.00169117
POS2577	POS2626	0.961668	+	0.00217585		POS2575	POS2523	0.966187	+	0.00169566
NEG81	NEG931	0.961502	+	0.00219457		NEG624	NEG676	0.966153	+	0.001699
POS2560	POS2516	0.961498	+	0.00219502		NEG547	NEG622	0.966108	+	0.00170355
POS2575	POS2642	0.961376	+	0.00220896		POS2559	POS2595	0.966052	+	0.00170917
POS2577	POS2516	0.961269	+	0.00222114		POS2560	POS2577	0.966041	+	0.00171027
POS2398	POS2646	0.960791	+	0.00227584		POS2626	POS2661	0.966036	+	0.00171078
NEG771	NEG680	0.960423	+	0.00231853		POS2635	POS2637	0.966005	+	0.00171385
NEG914	NEG722	0.960225	+	0.00234157		POS2624	POS2595	0.965886	+	0.00172583
NEG974	NEG128	0.960219	+	0.0023423		POS2646	POS2661	0.965728	+	0.00174172
NEG956	NEG939	0.960087	+	0.00235781		POS2398	POS2415	0.965711	+	0.00174344
POS2635	POS2595	0.959956	+	0.00237322		NEG571	NEG579	0.965476	+	0.00176727
POS2613	POS2595	0.959948	+	0.00237416		NEG81	NEG65	0.965473	+	0.0017676
NEG771	NEG422	0.959914	+	0.00237817		POS2613	POS2523	0.965405	+	0.00177451
POS1919	POS1783	0.959901	+	0.0023797		POS2473	POS2626	0.965236	+	0.00179175
NEG631	NEG720	0.959787	+	0.00239317		POS2473	POS2559	0.965168	+	0.00179879
POS2560	POS2613	0.959596	+	0.00241572		POS2633	POS2472	0.965156	+	0.00179998
NEG979	NEG700	0.959586	+	0.00241692		NEG532	NEG539	0.964909	+	0.00182546
NEG939	NEG927	0.959508	+	0.0024262		POS49	POS66	0.964907	+	0.00182562
NEG547	NEG752	0.959502	+	0.00242694		POS2579	POS2451	0.964857	+	0.00183081
POS2560	POS2523	0.959455	+	0.00243248		POS1724	POS1751	0.964748	+	0.00184219
POS2579	POS2533	0.959375	+	0.00244212		POS2579	POS2533	0.964632	+	0.00185419
POS1739	POS1371	0.95918	+	0.00246534		NEG72	NEG81	0.964574	+	0.00186025
NEG760	NEG939	0.959171	+	0.00246646		POS2516	POS2595	0.964562	+	0.00186154
NEG771	NEG980	0.959167	+	0.00246694		POS2665	POS2595	0.964551	+	0.00186272
NEG547	NEG934	0.959141	+	0.0024701		NEG559	NEG770	0.964496	-	0.00186844
NEG931	NEG722	0.958703	+	0.00252296		NEG917	NEG922	0.964381	+	0.00188049
NEG976	NEG925	0.958661	+	0.00252807		POS2472	POS2518	0.964179	+	0.00190173
NEG720	NEG722	0.958321	+	0.00256955		POS2579	POS2613	0.96417	+	0.0019027
NEG976	NEG980	0.958318	+	0.00256993		POS2635	POS2451	0.964132	+	0.00190665
NEG547	NEG927	0.958199	+	0.00258451		POS2579	POS2523	0.964005	+	0.00192015
POS2632	POS2624	0.958099	+	0.00259679		POS2577	POS2626	0.963769	+	0.00194526
NEG931	NEG956	0.958039	+	0.00260412		NEG39	NEG45	0.963707	+	0.00195191
POS2633	POS2635	0.957892	+	0.00262234		POS23	POS10	0.963668	+	0.00195602
NEG922	NEG543	0.957879	+	0.00262392		POS2661	POS2595	0.963576	+	0.00196593
POS2577	POS2472	0.957508	+	0.00266996		POS2637	POS2518	0.963327	+	0.00199269
POS662	POS718	0.957379	+	0.00268612		POS2559	POS2518	0.963245	+	0.00200158
NEG916	NEG722	0.957375	+	0.00268661		POS2579	POS2561	0.963236	+	0.00200259
NEG631	NEG722	0.957042	+	0.00272842		POS2575	POS2661	0.963161	+	0.0020107
POS2577	POS2451	0.956975	+	0.00273687		POS2577	POS2642	0.963158	+	0.00201101
NEG39	NEG771	0.956941	+	0.00274125		NEG956	NEG927	0.963148	+	0.0020121
POS2655	POS2450	0.95672	+	0.00276916		NEG539	NEG618	0.963092	+	0.00201814
NEG752	NEG940	0.956547	+	0.00279119		NEG579	NEG553	0.963004	+	0.00202769
NEG939	NEG543	0.956491	+	0.00279836		POS2624	POS2523	0.96293	+	0.00203576
NEG909	NEG720	0.956445	+	0.00280426		POS2559	POS2661	0.962793	+	0.00205074
NEG39	NEG625	0.956397	+	0.00281034		POS2626	POS2561	0.962462	+	0.00208725
POS2398	POS2626	0.956352	+	0.00281616		POS2633	POS2451	0.962368	+	0.0020976
NEG922	NEG914	0.956334	+	0.00281851		NEG737	NEG747	0.962129	+	0.00212411
NEG543	NEG722	0.956296	+	0.00282326		POS2520	POS2415	0.962072	+	0.00213051
POS10	POS4	0.956266	+	0.00282718		POS2523	POS2533	0.962071	+	0.00213059
POS2577	POS2624	0.956247	+	0.00282959		POS24	POS10	0.96203	+	0.00213519
NEG934	NEG914	0.95607	+	0.00285243		NEG588	NEG65	0.961781	+	0.00216315
NEG81	NEG939	0.956046	+	0.0028555		POS2560	POS2516	0.961772	+	0.00216418
POS2575	POS2450	0.956032	+	0.00285722		POS2665	POS2661	0.961596	+	0.00218401
POS2577	POS2635	0.955793	+	0.00288822		POS2516	POS2642	0.96132	+	0.00221523
POS662	POS721	0.955701	+	0.00290009		POS2577	POS2518	0.961202	+	0.00222872
NEG422	NEG927	0.955517	+	0.00292404		NEG559	NEG65	0.961109	+	0.00223934
POS7	POS4	0.955307	+	0.0029516		POS2520	POS2482	0.96107	+	0.00224377
POS2632	POS2575	0.955141	+	0.00297333		POS2579	POS2646	0.960562	+	0.00230233
NEG547	NEG922	0.955044	+	0.00298616		POS2559	POS2523	0.960502	+	0.00230938
POS23	POS49	0.954946	+	0.002999		POS2473	POS2575	0.960445	+	0.00231597
NEG771	NEG722	0.954904	+	0.00300456		POS2560	POS2628	0.960173	+	0.00234765
NEG579	NEG764	0.954791	+	0.00301964		NEG33	NEG28	0.959663	+	0.00240774
NEG934	NEG543	0.954733	+	0.00302727		NEG39	NEG676	0.959637	+	0.00241089
POS2626	POS2523	0.954665	+	0.00303628		POS2520	POS2521	0.959513	+	0.00242556
NEG931	NEG700	0.954625	+	0.00304167		POS2655	POS2595	0.959488	+	0.00242863
NEG539	NEG17	0.954612	+	0.00304337		NEG579	NEG65	0.959383	+	0.00244113
NEG939	NEG925	0.954497	+	0.00305872		POS2473	POS2577	0.959152	+	0.00246871
NEG979	NEG956	0.954451	+	0.00306484		POS2472	POS2595	0.959151	+	0.00246887
NEG913	NEG917	0.954344	+	0.00307906		POS2523	POS2628	0.959051	+	0.00248094
POS2655	POS2624	0.954303	+	0.00308455		POS10	POS4	0.958855	+	0.00250451
NEG752	NEG976	0.954253	+	0.00309127		POS2579	POS2626	0.958789	+	0.00251248
NEG980	NEG625	0.954236	+	0.00309361		NEG944	NEG749	0.958775	-	0.00251419
POS2628	POS2661	0.954205	+	0.00309779		POS2665	POS2451	0.958775	+	0.00251425
NEG419	NEG934	0.954083	+	0.00311419		POS2473	POS2613	0.958719	+	0.00252096
NEG976	NEG939	0.953876	+	0.00314211		NEG579	NEG72	0.958606	+	0.00253472
NEG752	NEG914	0.953752	+	0.00315882		POS10	POS13	0.958563	+	0.00253999
NEG419	NEG922	0.953745	+	0.00315982		POS2666	POS2450	0.958504	+	0.00254715
NEG909	NEG940	0.953702	+	0.00316558		POS2646	POS2518	0.958421	+	0.00255734
POS2579	POS2518	0.953624	+	0.00317622		POS2613	POS2661	0.958327	+	0.00256883
POS2684	POS1895	0.953624	+	0.00317628		NEG553	NEG556	0.958297	+	0.00257243
NEG914	NEG912	0.953244	+	0.00322807		POS2635	POS2561	0.95829	+	0.00257327
NEG39	NEG419	0.953227	+	0.00323043		POS2666	POS2533	0.958245	+	0.00257883
POS2560	POS2626	0.953098	+	0.00324812		POS2626	POS2516	0.958228	+	0.00258095
POS2523	POS2533	0.953039	+	0.00325625		POS66	POS1829	0.95822	+	0.00258185
POS2577	POS2595	0.95271	+	0.00330158		NEG539	NEG556	0.958215	+	0.00258251
NEG956	NEG722	0.952654	+	0.00330943		POS2646	POS2561	0.958203	+	0.00258393
NEG752	NEG680	0.952563	+	0.00332208		NEG769	NEG128	0.958098	+	0.00259689
POS1784	POS1371	0.952552	+	0.00332359		POS2635	POS2450	0.957968	+	0.00261286
NEG752	NEG760	0.95243	+	0.00334056		NEG922	NEG749	0.957946	-	0.00261563
POS2646	POS2575	0.952383	+	0.00334703		NEG668	NEG922	0.957882	-	0.00262349
NEG419	NEG680	0.952378	+	0.00334784		POS2523	POS2450	0.957633	+	0.00265438
POS2559	POS2450	0.952315	+	0.00335662		POS2473	POS2632	0.957392	+	0.00268445
NEG419	NEG925	0.952299	+	0.00335877		POS1739	POS1754	0.957378	+	0.00268629
POS49	POS4	0.951988	+	0.00340239		NEG941	NEG944	0.95719	+	0.0027098
NEG39	NEG934	0.95194	+	0.00340921		NEG571	NEG770	0.957149	-	0.00271492
POS2559	POS2472	0.951913	+	0.00341287		POS2577	POS2451	0.957145	+	0.00271543
POS2635	POS2624	0.95191	+	0.00341333		POS2666	POS2516	0.957024	+	0.0027307
NEG715	NEG956	0.95184	+	0.0034233		POS2579	POS2450	0.956942	+	0.00274103
NEG547	NEG625	0.951743	+	0.00343685		POS7	POS10	0.956933	+	0.00274219
NEG914	NEG931	0.951709	+	0.00344176		POS2637	POS2628	0.9568	+	0.00275907
POS2575	POS2595	0.951538	+	0.00346588		POS2635	POS2628	0.956658	+	0.00277711
POS2451	POS2516	0.951076	+	0.00353173		POS2577	POS2661	0.956622	+	0.00278167
NEG81	NEG927	0.950993	+	0.00354371		POS2637	POS2533	0.95645	+	0.00280359
POS4	POS81	0.950977	+	0.00354595		POS2451	POS2628	0.956437	+	0.00280524
POS2633	POS2624	0.950938	+	0.00355164		NEG537	NEG618	0.956343	+	0.00281733
NEG976	NEG680	0.95083	+	0.00356713		NEG925	NEG927	0.956312	+	0.00282128
NEG625	NEG927	0.950778	+	0.00357455		NEG942	NEG938	0.956008	+	0.00286033
POS2613	POS2516	0.950745	+	0.00357934		POS2577	POS2633	0.955907	+	0.00287346
POS1833	POS1841	0.950473	+	0.00361865		POS2666	POS2595	0.955886	+	0.00287618
NEG980	NEG927	0.950421	+	0.00362612		POS2473	POS2665	0.955862	+	0.00287928
NEG715	NEG976	0.95036	+	0.003635		POS2451	POS2516	0.955763	+	0.00289212
NEG622	NEG922	0.950357	+	0.00363542		NEG931	NEG737	0.9557	-	0.00290023
NEG925	NEG722	0.950308	+	0.00364259		POS1910	POS52	0.955672	-	0.00290391
NEG914	NEG939	0.950041	+	0.00368152		POS2635	POS2523	0.955473	+	0.00292979
NEG907	NEG940	0.950022	+	0.00368433		POS2632	POS2661	0.955426	+	0.00293598
POS2398	POS2635	0.949947	+	0.00369524		POS2626	POS2518	0.955419	+	0.00293687
NEG625	NEG916	0.949908	+	0.00370094		POS2665	POS2518	0.955295	+	0.00295315
NEG559	NEG17	0.949716	+	0.00372912		NEG588	NEG72	0.955204	+	0.00296511
NEG939	NEG700	0.949698	+	0.00373178		NEG627	NEG956	0.955154	+	0.00297163
NEG771	NEG940	0.949656	+	0.00373799		NEG907	NEG917	0.955141	+	0.00297332
POS2579	POS2451	0.9496	+	0.00374626		POS2575	POS2518	0.955084	+	0.00298081
NEG976	NEG940	0.949539	+	0.00375529		POS1742	POS756	0.955024	+	0.00298883
NEG543	NEG927	0.949405	+	0.00377504		NEG668	NEG931	0.954864	-	0.00300987
NEG543	NEG720	0.94933	+	0.00378618		POS2450	POS2482	0.954847	+	0.0030121
NEG752	NEG422	0.949245	+	0.00379874		POS2661	POS2586	0.954641	+	0.00303955
POS2646	POS2655	0.949167	+	0.00381027		POS2579	POS2628	0.954477	+	0.00306138
NEG625	NEG722	0.949138	+	0.00381463		NEG559	NEG529	0.954454	+	0.00306446
POS665	POS646	0.949125	+	0.00381652		POS2637	POS2661	0.954378	+	0.00307452
NEG45	NEG764	0.949105	+	0.0038196		NEG39	NEG681	0.954213	+	0.00309675
POS662	POS646	0.948899	+	0.00385026		POS2637	POS1768	0.954086	-	0.0031138
POS2666	POS2668	0.948893	+	0.00385112		NEG770	NEG529	0.954086	-	0.00311381
NEG934	NEG700	0.948824	+	0.00386149		POS2632	POS2518	0.953892	+	0.00313988
NEG913	NEG940	0.948584	+	0.00389747		NEG928	NEG941	0.953618	+	0.00317704
NEG664	NEG747	0.948354	+	0.00393204		POS2665	POS2523	0.953478	+	0.0031961
NEG752	NEG979	0.947999	+	0.00398578		POS2633	POS2684	0.953468	+	0.00319751
POS32	POS345	0.947649	+	0.00403919		POS2559	POS2642	0.953292	+	0.0032215
POS2560	POS2655	0.947517	+	0.0040594		NEG917	NEG931	0.953145	+	0.00324169
NEG419	NEG940	0.947425	+	0.00407348		POS2632	POS2523	0.952918	+	0.00327282
POS2577	POS2575	0.947295	+	0.00409345		NEG722	NEG700	0.95287	+	0.00327948
NEG914	NEG927	0.947008	+	0.00413789		POS2655	POS2561	0.952806	+	0.00328837
NEG934	NEG912	0.946939	+	0.00414845		POS2398	POS2521	0.952729	+	0.00329907
NEG718	NEG549	0.946835	+	0.00416465		NEG974	NEG931	0.952653	+	0.00330953
NEG39	NEG722	0.946724	+	0.00418193		NEG45	NEG664	0.952337	+	0.00335348
NEG631	NEG979	0.94655	+	0.00420898		NEG913	NEG914	0.952182	+	0.00337514
POS2575	POS2516	0.946483	+	0.0042195		NEG403	NEG701	0.951943	+	0.00340878
POS2398	POS2632	0.946366	+	0.00423783		POS473	POS1774	0.951764	+	0.00343392
POS2451	POS2561	0.946183	+	0.0042665		NEG588	NEG556	0.951644	+	0.00345086
NEG907	NEG980	0.946176	+	0.00426755		NEG627	NEG927	0.951543	+	0.00346527
POS1185	POS78	0.946111	-	0.00427781		POS2473	POS2637	0.951462	+	0.00347677
NEG532	NEG389	0.946087	+	0.00428162		POS2520	POS2420	0.951409	+	0.00348427
NEG625	NEG956	0.945984	+	0.00429772		POS2451	POS2533	0.951295	+	0.0035005
NEG931	NEG543	0.945908	+	0.00430985		POS1896	POS646	0.95126	+	0.00350546
POS2613	POS2635	0.945784	+	0.00432933		POS2613	POS2518	0.951226	+	0.0035104
POS2559	POS2635	0.945494	+	0.00437543		NEG914	NEG749	0.951148	-	0.00352153
NEG760	NEG922	0.945387	+	0.00439235		POS2666	POS2637	0.951107	+	0.00352734
NEG760	NEG927	0.945211	+	0.00442047		POS2533	POS2595	0.950727	+	0.00358191
NEG403	NEG747	0.945092	+	0.00443957		POS2626	POS2628	0.950692	+	0.00358694
NEG559	NEG526	0.944964	+	0.00446012		POS2633	POS2450	0.950545	+	0.00360818
NEG537	NEG539	0.944954	+	0.00446174		POS2575	POS2642	0.950457	+	0.00362098
NEG547	NEG976	0.944844	+	0.00447931		NEG976	NEG33	0.950334	-	0.00363886
POS2560	POS2633	0.944763	+	0.00449242		POS2561	POS2586	0.950318	+	0.00364115
NEG771	NEG925	0.944594	+	0.00451975		NEG624	NEG107	0.950278	+	0.00364696
NEG760	NEG720	0.944367	+	0.00455642		NEG389	NEG755	0.950256	+	0.00365022
NEG623	NEG927	0.944309	-	0.00456589		NEG701	NEG700	0.950234	+	0.00365333
POS2646	POS2624	0.944228	+	0.00457908		NEG907	NEG928	0.950079	+	0.00367595
NEG752	NEG81	0.94417	+	0.00458845		POS1742	POS1783	0.949888	+	0.00370387
NEG631	NEG939	0.943994	+	0.00461719		NEG588	NEG553	0.949875	+	0.00370575
NEG940	NEG722	0.943956	+	0.00462343		POS2633	POS2523	0.9498	+	0.00371687
NEG931	NEG925	0.943882	+	0.0046355		POS2520	POS2523	0.949798	+	0.00371713
NEG81	NEG912	0.943847	+	0.00464122		NEG925	NEG33	0.949611	-	0.00374457
NEG715	NEG720	0.943609	+	0.00468032		POS2624	POS2561	0.94956	+	0.00375213
POS2632	POS2472	0.943573	+	0.00468622		NEG39	NEG648	0.949008	+	0.00383401
NEG625	NEG543	0.943563	+	0.0046879		NEG559	NEG72	0.948979	+	0.00383833
NEG720	NEG927	0.943342	+	0.00472428		POS2450	POS2642	0.948914	+	0.00384802
NEG625	NEG909	0.943333	+	0.00472575		POS2632	POS2595	0.948817	+	0.00386247
POS2560	POS2450	0.943161	+	0.00475426		POS2575	POS2595	0.948693	+	0.00388113
NEG760	NEG912	0.943156	+	0.004755		POS1724	POS1774	0.948664	+	0.00388539
NEG980	NEG956	0.942592	+	0.00484893		POS42	POS1783	0.948356	+	0.00393178
POS1724	POS1735	0.942098	+	0.00493191		POS2560	POS2533	0.948078	+	0.0039739
POS2579	POS2561	0.941719	+	0.00499603		POS2577	POS2523	0.94794	+	0.00399482
NEG627	NEG696	0.941635	+	0.00501026		NEG39	NEG664	0.947784	+	0.00401857
POS2493	POS2586	0.941622	+	0.00501252		POS2473	POS2516	0.947412	+	0.00407557
POS2451	POS2632	0.941593	+	0.00501749		NEG956	NEG939	0.947383	+	0.00408003
NEG940	NEG720	0.941467	+	0.00503895		POS2473	POS2450	0.947227	+	0.00410407
NEG674	NEG676	0.941421	-	0.00504671		POS1903	POS473	0.947173	+	0.00411227
NEG532	NEG529	0.94139	+	0.00505211		POS2518	POS2516	0.946931	+	0.00414967
POS2633	POS2626	0.941355	+	0.00505794		NEG917	NEG914	0.94689	+	0.00415605
NEG81	NEG922	0.941301	+	0.00506725		POS2579	POS2633	0.946642	+	0.0041947
NEG81	NEG934	0.941073	+	0.00510629		POS2633	POS2516	0.946545	+	0.00420973
NEG972	NEG28	0.94104	+	0.00511193		POS2661	POS2450	0.946505	+	0.00421608
POS2559	POS2642	0.940708	+	0.00516912		POS2684	POS2626	0.946389	+	0.00423409
NEG622	NEG976	0.940622	+	0.00518398		NEG974	NEG737	0.946275	-	0.00425197
NEG631	NEG625	0.940592	+	0.00518907		POS2628	POS2586	0.946275	+	0.00425203
POS2577	POS2450	0.940589	+	0.00518973		POS1792	POS1895	0.946227	+	0.00425963
NEG979	NEG927	0.940559	+	0.00519489		POS1751	POS1774	0.946201	+	0.00426371
NEG722	NEG700	0.940472	+	0.0052099		NEG913	NEG749	0.94598	-	0.00429835
NEG934	NEG680	0.940466	+	0.00521103		POS662	POS1892	0.945912	+	0.00430923
NEG771	NEG979	0.940144	+	0.00526696		NEG668	NEG914	0.945902	-	0.00431074
POS1739	POS1829	0.94009	+	0.00527632		POS32	POS49	0.945867	+	0.00431632
POS2451	POS2450	0.940071	+	0.00527953		POS2420	POS2415	0.945599	+	0.00435868
NEG907	NEG916	0.940066	+	0.0052805		POS1739	POS1783	0.945442	+	0.00438373
NEG922	NEG411	0.93999	+	0.00529374		NEG571	NEG65	0.945431	+	0.00438539
POS2626	POS2595	0.93993	+	0.00530419		POS2633	POS2661	0.945398	+	0.00439075
POS2655	POS2595	0.939869	+	0.00531483		NEG623	NEG676	0.945359	+	0.00439684
NEG934	NEG916	0.939779	+	0.00533069		NEG928	NEG944	0.945014	+	0.00445213
NEG81	NEG720	0.939725	+	0.00534014		POS2655	POS2642	0.944872	+	0.00447493
POS2646	POS2642	0.939703	+	0.00534398		NEG931	NEG747	0.944856	-	0.00447749
NEG760	NEG934	0.939693	+	0.00534573		POS2637	POS2561	0.944778	+	0.00449
NEG760	NEG625	0.939551	+	0.00537066		POS2624	POS2642	0.944751	+	0.00449436
POS2626	POS2561	0.939467	+	0.00538539		POS2613	POS2561	0.944639	+	0.00451244
POS2655	POS2472	0.93944	+	0.00539027		POS2398	POS2661	0.943962	+	0.00462238
POS2473	POS2472	0.939419	+	0.00539393		POS2547	POS2533	0.943913	+	0.00463036
POS2559	POS2626	0.939401	+	0.00539706		POS2450	POS2595	0.943894	+	0.00463347
NEG771	NEG922	0.939349	+	0.00540631		NEG627	NEG944	0.943779	+	0.00465238
POS2613	POS2642	0.938618	+	0.00553597		POS2633	POS2561	0.943742	+	0.00465846
NEG631	NEG752	0.938384	+	0.00557778		NEG642	NEG770	0.943416	-	0.00471203
POS1724	POS2521	0.938381	-	0.00557829		NEG668	NEG913	0.943378	-	0.00471839
POS2632	POS2516	0.938292	+	0.00559435		NEG938	NEG422	0.943139	+	0.0047578
NEG419	NEG916	0.938273	+	0.00559772		NEG39	NEG529	0.943079	+	0.00476771
NEG956	NEG422	0.938197	+	0.00561137		POS2523	POS2516	0.94307	+	0.00476933
NEG912	NEG700	0.938082	+	0.00563208		POS2473	POS2633	0.942788	+	0.00481612
NEG752	NEG771	0.938031	+	0.00564127		POS350	POS1739	0.942725	+	0.00482662
NEG934	NEG422	0.937983	+	0.00564997		POS2661	POS2516	0.942688	+	0.00483292
POS24	POS4	0.937817	+	0.00567994		POS2632	POS2561	0.942181	+	0.00491798
NEG914	NEG720	0.937699	+	0.00570127		NEG559	NEG579	0.942165	+	0.00492065
NEG972	NEG665	0.937582	+	0.00572247		POS2560	POS2595	0.942051	+	0.00493984
NEG526	NEG556	0.937467	+	0.00574329		POS2632	POS2642	0.942021	+	0.00494497
NEG976	NEG931	0.937459	+	0.00574467		NEG618	NEG526	0.941643	+	0.00500897
NEG715	NEG625	0.937424	+	0.00575106		POS2518	POS2450	0.941519	+	0.00502999
POS2624	POS2520	0.937354	+	0.00576389		POS1903	POS1829	0.941413	+	0.00504805
NEG771	NEG909	0.937319	+	0.00577028		NEG627	NEG941	0.941335	+	0.00506136
POS2646	POS2472	0.937279	+	0.00577753		POS1735	POS1774	0.941253	+	0.00507551
NEG604	NEG747	0.937274	+	0.00577836		POS1892	POS646	0.941244	+	0.00507703
POS2493	POS2561	0.937185	+	0.00579465		NEG45	NEG681	0.941229	+	0.00507951
NEG913	NEG925	0.937182	+	0.00579516		NEG532	NEG571	0.941181	+	0.00508776
NEG912	NEG940	0.937085	+	0.00581292		POS350	POS1774	0.940852	+	0.00514423
POS2560	POS2579	0.936995	+	0.00582935		POS1829	POS76	0.940732	+	0.00516491
POS2613	POS2665	0.936973	+	0.00583351		NEG917	NEG928	0.940609	+	0.00518619
POS646	POS650	0.936715	+	0.0058807		POS2633	POS2628	0.94057	+	0.00519298
POS1829	POS1754	0.936475	+	0.00592489		POS2637	POS2624	0.940558	+	0.00519506
NEG696	NEG623	0.936275	+	0.00596195		POS2472	POS2642	0.940409	+	0.0052208
NEG922	NEG680	0.936201	+	0.00597561		POS1724	POS1784	0.940291	+	0.00524125
NEG81	NEG625	0.936066	+	0.00600064		NEG642	NEG718	0.940185	-	0.00525981
NEG956	NEG749	0.936006	-	0.00601185		POS2646	POS2628	0.940144	+	0.00526684
POS1895	POS2472	0.935818	+	0.00604688		POS2655	POS2628	0.939987	+	0.00529431
NEG419	NEG752	0.935762	+	0.00605716		NEG618	NEG553	0.93998	+	0.00529556
POS2560	POS2635	0.935622	+	0.00608339		NEG979	NEG940	0.939864	+	0.00531571
NEG764	NEG553	0.935521	+	0.00610233		POS2575	POS2561	0.939856	+	0.00531725
POS2613	POS2626	0.935506	+	0.00610509		NEG974	NEG925	0.939748	+	0.00533601
POS2547	POS2533	0.935363	+	0.00613183		NEG579	NEG665	0.939418	+	0.00539417
POS2626	POS2624	0.93531	+	0.00614191		NEG907	NEG913	0.939392	+	0.00539875
NEG419	NEG422	0.935229	+	0.00615699		POS2624	POS2628	0.939389	+	0.00539923
NEG937	NEG553	0.935197	+	0.00616308		NEG664	NEG28	0.939298	+	0.00541522
NEG925	NEG927	0.935164	+	0.00616927		POS2472	POS2561	0.939216	+	0.00542973
NEG922	NEG422	0.934934	+	0.00621263		NEG931	NEG927	0.938856	+	0.00549366
NEG539	NEG33	0.934755	+	0.00624651		POS2635	POS2533	0.93885	+	0.00549459
NEG752	NEG980	0.934743	+	0.00624886		NEG668	NEG737	0.938787	+	0.00550595
POS2633	POS2665	0.934688	+	0.00625923		POS2559	POS2561	0.938701	+	0.00552123
NEG543	NEG912	0.934662	+	0.00626411		NEG579	NEG752	0.938644	+	0.0055313
POS2560	POS2595	0.934628	+	0.00627053		NEG974	NEG927	0.93864	+	0.005532
NEG976	NEG916	0.934436	+	0.00630696		NEG529	NEG676	0.938478	+	0.00556105
NEG922	NEG700	0.933814	+	0.00642598		NEG571	NEG72	0.938471	+	0.00556231
NEG934	NEG909	0.933749	+	0.00643833		NEG664	NEG648	0.938363	+	0.00558154
POS2624	POS2595	0.933745	+	0.00643918		NEG81	NEG665	0.938356	+	0.00558282
NEG39	NEG976	0.93371	+	0.00644589		NEG752	NEG665	0.938317	+	0.00558979
POS4	POS13	0.933602	+	0.00646659		NEG65	NEG676	0.938243	+	0.00560321
POS23	POS4	0.933449	+	0.00649619		NEG539	NEG65	0.938145	+	0.00562077
NEG553	NEG556	0.933435	+	0.00649885		POS1724	POS40	0.93809	+	0.00563068
POS2655	POS2642	0.933307	+	0.00652357		NEG941	NEG927	0.938008	+	0.00564548
NEG720	NEG700	0.933223	+	0.00653985		POS1784	POS473	0.937977	+	0.00565099
POS2646	POS2451	0.933139	+	0.00655618		POS2450	POS2415	0.937835	+	0.00567667
POS57	POS2482	0.933117	-	0.00656042		NEG532	NEG559	0.937792	+	0.00568443
POS2633	POS2450	0.93303	+	0.00657729		NEG648	NEG28	0.937428	+	0.00575047
POS2547	POS2586	0.932828	+	0.00661653		POS2635	POS2586	0.937289	+	0.00577572
POS2577	POS2523	0.932824	+	0.00661743		NEG72	NEG676	0.937111	+	0.0058081
NEG934	NEG980	0.932744	+	0.00663297		POS718	POS1892	0.937067	+	0.00581621
POS1185	POS1793	0.932663	+	0.00664866		POS2523	POS2595	0.937059	+	0.00581761
NEG917	NEG411	0.932398	+	0.00670052		POS2473	POS2668	0.937001	+	0.00582835
NEG389	NEG411	0.932361	+	0.00670779		POS756	POS1739	0.936668	+	0.00588933
POS1895	POS2450	0.932343	+	0.00671135		NEG579	NEG556	0.936502	+	0.00592007
POS2613	POS2450	0.932223	+	0.00673499		NEG974	NEG939	0.936437	+	0.00593205
NEG419	NEG909	0.932161	+	0.00674713		NEG544	NEG556	0.93627	+	0.0059629
NEG537	NEG559	0.9321	+	0.006759		POS2451	POS2595	0.936264	+	0.00596399
NEG928	NEG944	0.931941	+	0.00679034		POS2472	POS2482	0.936094	+	0.00599539
POS665	POS721	0.931573	+	0.00686323		POS2613	POS2595	0.935823	+	0.00604581
NEG976	NEG625	0.931442	+	0.00688921		POS2632	POS2628	0.935748	+	0.00605992
NEG622	NEG979	0.931264	+	0.00692456		NEG642	NEG976	0.935706	-	0.00606765
POS2628	POS2420	0.931214	+	0.00693457		POS2521	POS2450	0.935446	+	0.0061163
NEG771	NEG931	0.931051	+	0.00696698		NEG547	NEG604	0.935374	+	0.00612973
NEG939	NEG940	0.930954	+	0.00698649		POS1742	POS755	0.935207	+	0.00616125
POS2398	POS1895	0.930783	+	0.00702064		POS2668	POS2518	0.935189	+	0.00616466
NEG625	NEG700	0.930612	+	0.00705509		POS2655	POS2637	0.934997	+	0.00620082
POS2633	POS2472	0.930596	+	0.0070583		POS718	POS646	0.934815	+	0.00623508
NEG39	NEG752	0.930413	+	0.00709514		POS2666	POS2586	0.934495	+	0.00629591
NEG537	NEG17	0.930305	+	0.00711683		POS2613	POS2642	0.934153	+	0.00636108
NEG39	NEG922	0.93021	+	0.00713602		NEG770	NEG28	0.934029	-	0.00638471
NEG934	NEG979	0.93016	+	0.00714603		POS2633	POS2518	0.933999	+	0.00639052
POS2579	POS2586	0.929858	+	0.00720721		NEG45	NEG28	0.93359	+	0.00646903
POS1896	POS757	0.929832	-	0.00721265		POS2665	POS2637	0.933579	+	0.00647108
NEG922	NEG979	0.929818	+	0.0072155		NEG696	NEG128	0.933497	+	0.006487
NEG941	NEG101	0.929712	+	0.00723706		NEG752	NEG553	0.933481	+	0.00649006
POS2575	POS2472	0.929514	+	0.00727741		POS2520	POS2661	0.933315	+	0.00652215
NEG931	NEG940	0.929407	+	0.00729912		NEG45	NEG676	0.933087	+	0.00656614
NEG625	NEG925	0.929342	+	0.00731235		NEG622	NEG909	0.932857	+	0.00661084
NEG631	NEG422	0.929282	+	0.00732473		POS2561	POS2595	0.932796	+	0.00662275
NEG625	NEG914	0.929026	+	0.00737715		POS23	POS25	0.932795	+	0.00662309
NEG559	NEG33	0.928768	+	0.00743024		NEG928	NEG976	0.932747	+	0.00663236
POS2559	POS2451	0.928605	+	0.00746387		POS1841	POS350	0.932614	+	0.00665827
POS2613	POS2472	0.928385	+	0.00750939		POS2482	POS2516	0.932472	+	0.00668602
POS756	POS755	0.928364	+	0.00751386		POS345	POS473	0.932458	+	0.0066889
POS2633	POS2516	0.928296	+	0.00752789		NEG532	NEG526	0.93233	+	0.00671387
NEG571	NEG529	0.928101	+	0.00756828		NEG81	NEG107	0.932219	+	0.00673562
POS2523	POS2586	0.927892	+	0.00761183		NEG944	NEG927	0.932154	+	0.00674854
NEG681	NEG403	0.927874	+	0.00761555		POS2577	POS2637	0.931795	+	0.00681928
NEG715	NEG939	0.92786	+	0.00761861		POS1751	POS473	0.931429	+	0.00689184
POS2632	POS2450	0.927318	+	0.00773197		POS49	POS1829	0.931419	+	0.00689382
NEG907	NEG422	0.927315	+	0.0077326		POS2684	POS2628	0.931138	+	0.00694969
POS2398	POS2633	0.92731	+	0.00773364		NEG917	NEG737	0.931046	-	0.00696815
NEG752	NEG700	0.92693	+	0.00781383		NEG771	NEG773	0.931	+	0.00697729
POS2533	POS2518	0.926897	+	0.00782074		POS1751	POS1784	0.930968	+	0.00698368
NEG771	NEG934	0.926798	+	0.00784174		POS2613	POS2628	0.930951	+	0.00698712
NEG907	NEG979	0.926669	+	0.007869		POS2632	POS2637	0.930884	+	0.00700047
NEG45	NEG972	0.926574	+	0.00788922		NEG529	NEG65	0.930544	+	0.00706863
NEG972	NEG923	0.92639	+	0.00792817		NEG642	NEG33	0.930493	+	0.00707886
POS2575	POS2624	0.926276	+	0.00795244		NEG571	NEG642	0.930125	+	0.0071532
NEG752	NEG934	0.926179	+	0.0079731		POS2398	POS2523	0.930084	+	0.00716142
POS2473	POS2523	0.926061	+	0.0079983		POS1185	POS650	0.929925	-	0.00719369
NEG760	NEG907	0.925957	+	0.00802051		POS2635	POS2642	0.92989	+	0.00720076
NEG976	NEG543	0.925872	+	0.00803883		POS345	POS1774	0.929889	+	0.00720109
NEG922	NEG722	0.925763	+	0.00806223		NEG925	NEG747	0.92987	-	0.0072048
NEG922	NEG980	0.925746	+	0.00806573		NEG559	NEG648	0.929558	+	0.00726835
NEG547	NEG622	0.925664	+	0.00808334		POS757	POS1783	0.929556	+	0.00726876
NEG752	NEG912	0.92521	+	0.00818119		POS2668	POS2586	0.929522	+	0.00727563
POS756	POS752	0.925071	+	0.00821117		POS1784	POS57	0.929514	+	0.00727726
POS2632	POS2642	0.924666	+	0.00829909		NEG976	NEG747	0.929479	-	0.0072844
NEG81	NEG907	0.924559	+	0.00832244		POS2665	POS2561	0.929396	+	0.00730147
NEG668	NEG737	0.924359	+	0.00836587		NEG770	NEG648	0.929281	-	0.007325
POS2523	POS2518	0.924209	+	0.00839883		NEG65	NEG556	0.928977	+	0.00738736
NEG544	NEG664	0.924158	+	0.00840996		POS2646	POS2595	0.928972	+	0.00738831
POS2646	POS2561	0.923969	+	0.00845142		POS2666	POS2684	0.928827	+	0.00741821
NEG547	NEG912	0.923703	+	0.00850973		POS2559	POS2637	0.928804	+	0.00742293
NEG771	NEG907	0.923393	+	0.00857825		NEG917	NEG944	0.928704	+	0.00744353
POS2577	POS2520	0.923284	+	0.00860218		NEG571	NEG718	0.928393	-	0.00750783
NEG537	NEG664	0.923181	+	0.00862512		NEG676	NEG680	0.928356	+	0.00751549
POS2626	POS2586	0.92255	+	0.00876546		POS2668	POS2661	0.928329	+	0.00752093
NEG419	NEG980	0.922508	+	0.00877479		NEG403	NEG17	0.927884	-	0.00761359
POS2626	POS2637	0.922476	+	0.00878208		NEG770	NEG976	0.927874	+	0.00761566
NEG752	NEG720	0.922354	+	0.00880929		POS25	POS13	0.92787	+	0.00761648
POS2579	POS2626	0.922315	+	0.00881803		NEG664	NEG676	0.927355	+	0.0077242
NEG907	NEG914	0.922308	+	0.00881953		POS665	POS1892	0.92726	+	0.00774433
NEG631	NEG680	0.922153	+	0.00885432		NEG668	NEG907	0.927137	-	0.00777011
NEG907	NEG934	0.922074	+	0.00887215		POS2661	POS2420	0.926883	+	0.00782371
NEG760	NEG976	0.921908	+	0.00890951		POS42	POS757	0.926833	+	0.00783427
NEG642	NEG691	0.921392	+	0.00902602		POS2646	POS2684	0.926677	+	0.00786726
POS2533	POS2561	0.92133	+	0.00904007		NEG922	NEG939	0.92647	+	0.00791117
POS2632	POS2523	0.921305	+	0.00904563		NEG907	NEG944	0.926329	+	0.00794121
NEG771	NEG939	0.921153	+	0.00908028		NEG928	NEG749	0.926212	-	0.00796617
NEG45	NEG665	0.920966	+	0.00912266		NEG913	NEG917	0.926207	+	0.00796709
NEG922	NEG916	0.920883	+	0.00914165		NEG907	NEG934	0.926168	+	0.00797541
NEG752	NEG916	0.920758	+	0.0091701		NEG681	NEG648	0.926143	+	0.00798075
POS2633	POS1895	0.92056	+	0.00921552		POS665	POS646	0.926079	+	0.00799447
NEG579	NEG665	0.920533	+	0.00922158		NEG922	NEG931	0.925999	+	0.00801168
NEG972	NEG526	0.920452	+	0.00924003		NEG664	NEG529	0.925985	+	0.0080146
NEG526	NEG17	0.920345	+	0.00926457		NEG539	NEG72	0.925968	+	0.0080182
NEG559	NEG588	0.920108	+	0.00931924		POS2523	POS2586	0.925885	+	0.00803597
POS2646	POS2516	0.920069	+	0.00932813		NEG925	NEG28	0.925811	-	0.00805188
NEG419	NEG627	0.919914	-	0.00936373		NEG623	NEG28	0.925463	+	0.00812662
NEG648	NEG556	0.919877	+	0.00937236		NEG559	NEG556	0.925239	+	0.00817492
POS1739	POS1720	0.919638	+	0.0094276		NEG941	NEG931	0.925136	+	0.00819724
NEG622	NEG422	0.919626	+	0.00943027		NEG928	NEG931	0.924997	+	0.00822729
NEG922	NEG976	0.919612	+	0.00943366		POS1841	POS1783	0.924898	+	0.00824864
POS2646	POS1895	0.919518	+	0.00945543		NEG696	NEG107	0.92473	+	0.00828504
NEG532	NEG941	0.919307	+	0.00950429		NEG718	NEG770	0.924479	+	0.00833967
NEG622	NEG752	0.919226	+	0.00952306		NEG701	NEG411	0.924348	+	0.00836825
POS2646	POS2450	0.91915	+	0.00954081		NEG618	NEG752	0.924243	+	0.00839127
POS2635	POS2665	0.919127	+	0.0095461		NEG544	NEG553	0.924089	+	0.00842492
NEG39	NEG622	0.919016	+	0.00957209		POS345	POS350	0.924086	+	0.00842562
POS2398	POS2523	0.91867	+	0.00965276		POS2559	POS2628	0.924005	+	0.00844337
NEG648	NEG747	0.918497	+	0.00969341		POS1724	POS473	0.923895	+	0.00846745
POS2473	POS2579	0.91834	+	0.00973021		POS2684	POS2561	0.92389	+	0.00846867
NEG913	NEG411	0.917891	+	0.00983604		NEG599	NEG604	0.923754	+	0.00849852
POS2451	POS2626	0.917786	+	0.00986084		NEG771	NEG983	0.923605	+	0.00853138
POS2559	POS2665	0.917697	+	0.00988183		POS2626	POS2595	0.923462	+	0.008563
NEG529	NEG411	0.917612	+	0.009902		NEG944	NEG956	0.923441	+	0.00856763
POS2547	POS2637	0.9175	+	0.00992867		POS2575	POS2628	0.923185	+	0.00862409
NEG631	NEG980	0.917299	+	0.00997642		POS2560	POS2684	0.922933	+	0.00868006
POS1841	POS1754	0.917286	+	0.0099795		NEG696	NEG664	0.922825	+	0.00870412
NEG571	NEG553	0.917201	+	0.00999979		POS2624	POS2533	0.922805	+	0.00870854
POS2398	POS2628	0.917008	+	0.0100457		NEG579	NEG618	0.922563	+	0.00876248
POS2635	POS2523	0.916745	+	0.0101085		POS2521	POS2516	0.922516	+	0.00877315
NEG956	NEG916	0.916598	+	0.0101437		POS2655	POS2533	0.922293	+	0.00882304
POS2632	POS2561	0.916483	+	0.0101714		POS2577	POS2561	0.922292	+	0.00882325
POS2665	POS2632	0.916473	+	0.0101738		POS2451	POS2520	0.922211	+	0.0088413
NEG419	NEG927	0.916123	+	0.010258		POS2398	POS2482	0.922204	+	0.00884299
NEG956	NEG680	0.916116	+	0.0102596		POS40	POS1720	0.922171	+	0.00885022
POS2560	POS2561	0.915975	+	0.0102938		NEG588	NEG544	0.922082	+	0.00887036
NEG925	NEG912	0.915934	+	0.0103035		POS2628	POS2595	0.921963	+	0.00889707
POS2646	POS2523	0.915902	+	0.0103113		NEG81	NEG624	0.921951	+	0.00889967
NEG749	NEG755	0.915774	+	0.0103424		NEG571	NEG618	0.921368	+	0.00903143
NEG622	NEG680	0.91577	+	0.0103432		NEG72	NEG680	0.921314	+	0.00904355
NEG752	NEG939	0.915671	+	0.0103673		POS2472	POS2415	0.921305	+	0.00904567
POS2560	POS2575	0.91561	+	0.0103821		NEG979	NEG680	0.920988	+	0.00911766
NEG909	NEG623	0.915561	-	0.0103938		NEG718	NEG101	0.92088	-	0.00914234
NEG976	NEG914	0.915374	+	0.0104393		POS25	POS24	0.920658	+	0.00919288
POS2626	POS2520	0.915338	+	0.0104482		POS2451	POS2586	0.920647	+	0.00919558
NEG715	NEG722	0.915308	+	0.0104554		NEG668	NEG944	0.920531	-	0.00922206
NEG631	NEG931	0.915252	+	0.010469		NEG696	NEG676	0.920435	+	0.00924393
NEG771	NEG927	0.91497	+	0.0105378		POS2560	POS2520	0.92012	+	0.00931648
NEG907	NEG925	0.914541	+	0.0106427		NEG559	NEG618	0.919935	+	0.00935892
POS2632	POS1895	0.914419	+	0.0106728		NEG532	NEG33	0.919654	+	0.00942394
POS2635	POS2628	0.913913	+	0.0107974		POS2577	POS2586	0.919628	+	0.00943001
NEG28	NEG923	0.91391	+	0.0107982		NEG529	NEG28	0.919564	+	0.00944463
POS2451	POS2493	0.913895	+	0.010802		POS2521	POS2420	0.919457	+	0.00946959
POS2665	POS2575	0.913789	+	0.0108282		POS2635	POS1768	0.919447	-	0.00947189
POS2560	POS2624	0.913757	+	0.0108361		POS2521	POS2472	0.919378	+	0.00948794
POS2473	POS2560	0.913633	+	0.0108668		POS2613	POS2684	0.919369	+	0.00948984
POS2577	POS2642	0.913564	+	0.0108838		NEG532	NEG770	0.919308	-	0.00950417
POS2626	POS2533	0.913177	+	0.0109801		NEG624	NEG623	0.919181	+	0.00953365
NEG631	NEG925	0.91311	+	0.0109967		NEG715	NEG107	0.918958	+	0.00958548
NEG547	NEG907	0.913093	+	0.011001		NEG65	NEG680	0.918941	+	0.00958943
POS2628	POS2415	0.913093	+	0.0110011		NEG45	NEG559	0.918889	+	0.00960164
NEG764	NEG604	0.912697	+	0.0111001		NEG931	NEG939	0.918648	+	0.00965806
NEG553	NEG665	0.912642	+	0.0111139		NEG941	NEG749	0.918644	-	0.00965897
NEG532	NEG917	0.912494	+	0.011151		NEG529	NEG33	0.918539	+	0.00968357
POS2473	POS2561	0.912448	+	0.0111625		NEG718	NEG976	0.918515	+	0.00968925
NEG940	NEG927	0.912406	+	0.0111731		POS2516	POS2415	0.918212	+	0.00976044
NEG907	NEG922	0.912285	+	0.0112033		NEG939	NEG17	0.918205	-	0.00976192
NEG81	NEG976	0.911955	+	0.0112867		NEG925	NEG17	0.91819	-	0.00976556
POS2398	POS2451	0.911886	+	0.0113041		NEG559	NEG33	0.918132	+	0.00977925
NEG599	NEG556	0.911518	+	0.0113973		POS756	POS1783	0.918086	+	0.00978995
NEG909	NEG722	0.911321	+	0.0114474		POS2666	POS2668	0.918076	+	0.00979247
NEG622	NEG980	0.911232	+	0.01147		POS1731	POS10	0.917967	-	0.009818
NEG419	NEG979	0.911163	+	0.0114874		POS2520	POS2450	0.917942	+	0.00982408
POS662	POS2642	0.910688	+	0.0116087		POS2637	POS2668	0.917883	+	0.00983801
NEG622	NEG543	0.910627	+	0.0116243		NEG942	NEG937	0.917846	+	0.00984663
POS2635	POS2561	0.910309	+	0.0117059		NEG72	NEG556	0.917611	+	0.00990222
POS2646	POS2665	0.91029	+	0.0117108		POS2642	POS2595	0.917558	+	0.0099149
POS2398	POS2577	0.910201	+	0.0117337		NEG917	NEG747	0.917535	-	0.00992032
NEG956	NEG769	0.909967	+	0.0117939		POS2560	POS2586	0.917519	+	0.009924
NEG715	NEG979	0.909677	+	0.011869		NEG72	NEG529	0.917464	+	0.0099371
NEG752	NEG411	0.909673	+	0.01187		NEG571	NEG33	0.917385	+	0.0099559
POS2560	POS2520	0.909553	+	0.0119011		POS2560	POS2637	0.917138	+	0.0100148
POS1895	POS2575	0.909353	+	0.0119528		NEG604	NEG625	0.917134	+	0.0100157
NEG599	NEG747	0.909316	+	0.0119625		POS49	POS13	0.917125	+	0.0100178
NEG571	NEG389	0.909194	+	0.0119943		POS2624	POS2586	0.917118	+	0.0100194
NEG622	NEG720	0.909118	+	0.0120141		POS2579	POS2642	0.916974	+	0.0100538
NEG907	NEG700	0.909044	+	0.0120332		NEG916	NEG940	0.916831	+	0.0100879
POS2637	POS2628	0.908875	+	0.0120772		NEG922	NEG956	0.916727	+	0.0101128
NEG941	NEG923	0.908834	+	0.012088		NEG579	NEG544	0.916613	+	0.0101402
POS2655	POS2665	0.908707	+	0.0121213		POS2626	POS2533	0.916499	+	0.0101676
NEG39	NEG907	0.908654	+	0.012135		NEG627	NEG931	0.916423	+	0.0101859
NEG403	NEG604	0.908596	+	0.0121502		POS1720	POS1743	0.916419	+	0.0101866
POS25	POS1743	0.908582	+	0.0121539		POS2646	POS2533	0.916416	+	0.0101875
NEG588	NEG33	0.908177	+	0.01226		NEG532	NEG553	0.916358	+	0.0102014
NEG537	NEG544	0.907637	+	0.0124025		NEG45	NEG770	0.916265	-	0.0102237
NEG907	NEG722	0.907537	+	0.0124287		POS2520	POS2472	0.916229	+	0.0102323
POS2398	POS2560	0.907385	+	0.0124691		POS2547	POS2628	0.915867	+	0.0103198
NEG547	NEG631	0.907278	+	0.0124974		POS350	POS1783	0.915817	+	0.0103318
POS2451	POS1895	0.907152	+	0.012531		NEG913	NEG922	0.915727	+	0.0103537
POS2635	POS2642	0.906631	+	0.0126698		POS2665	POS2628	0.915653	+	0.0103716
NEG579	NEG664	0.906313	+	0.0127546		NEG665	NEG556	0.915542	+	0.0103984
POS2666	POS2521	0.906187	+	0.0127885		POS2665	POS1768	0.915097	-	0.0105068
POS2684	POS1774	0.906047	-	0.0128262		NEG559	NEG665	0.91507	+	0.0105134
NEG907	NEG912	0.905965	+	0.0128481		POS2472	POS2533	0.91506	+	0.0105157
NEG419	NEG722	0.905808	+	0.0128903		NEG648	NEG676	0.915034	+	0.0105221
POS1895	POS2561	0.905633	+	0.0129376		POS32	POS1829	0.914996	+	0.0105313
POS49	POS81	0.905615	+	0.0129425		POS2637	POS2575	0.914804	+	0.0105784
NEG537	NEG33	0.905596	+	0.0129475		NEG403	NEG722	0.914733	+	0.0105957
NEG764	NEG526	0.905505	+	0.0129721		POS350	POS42	0.914489	+	0.0106556
POS2635	POS2637	0.90532	+	0.013022		POS2628	POS2472	0.914432	+	0.0106695
NEG664	NEG623	0.905085	+	0.0130859		POS2668	POS2523	0.914041	+	0.0107658
POS2613	POS2520	0.905077	+	0.013088		NEG571	NEG553	0.913841	+	0.0108152
NEG579	NEG648	0.904909	+	0.0131335		NEG979	NEG624	0.91379	+	0.0108278
POS1919	POS473	0.904848	+	0.01315		NEG665	NEG680	0.913721	+	0.010845
POS2613	POS2451	0.90444	+	0.0132612		NEG907	NEG941	0.913486	+	0.0109033
POS2523	POS2472	0.903038	+	0.0136465		POS1735	POS1754	0.913107	+	0.0109975
NEG752	NEG913	0.902852	+	0.0136983		POS2559	POS2533	0.913099	+	0.0109995
NEG526	NEG665	0.902737	+	0.0137301		NEG928	NEG747	0.912927	-	0.0110424
POS2637	POS2493	0.902644	+	0.013756		NEG128	NEG772	0.912841	+	0.0110639
POS2561	POS2586	0.902354	+	0.0138366		POS1833	POS1371	0.912778	-	0.0110797
POS1784	POS1829	0.901985	+	0.0139397		POS2579	POS1768	0.912719	-	0.0110945
NEG771	NEG773	0.90192	+	0.0139578		NEG974	NEG944	0.912626	+	0.0111179
POS1895	POS2516	0.901676	+	0.0140262		NEG45	NEG65	0.912618	+	0.0111198
POS1739	POS1754	0.901499	+	0.0140758		NEG976	NEG925	0.9126	+	0.0111244
NEG665	NEG556	0.901318	+	0.0141267		POS2473	POS2520	0.912551	+	0.0111365
NEG622	NEG916	0.901244	+	0.0141476		NEG532	NEG537	0.912549	+	0.0111371
NEG937	NEG107	0.901179	+	0.0141659		POS32	POS13	0.912535	+	0.0111408
POS2473	POS2493	0.901123	+	0.0141815		POS1735	POS40	0.912486	+	0.0111528
POS1832	POS76	0.900997	-	0.0142173		NEG944	NEG747	0.912283	-	0.0112039
NEG101	NEG923	0.900913	+	0.014241		NEG588	NEG665	0.912241	+	0.0112144
POS2665	POS2595	0.900616	+	0.0143249		POS2633	POS2642	0.912216	+	0.0112209
NEG681	NEG665	0.900553	+	0.0143428		NEG941	NEG976	0.912067	+	0.0112585
POS2633	POS2451	0.900305	+	0.0144131		NEG931	NEG956	0.911965	+	0.0112842
NEG764	NEG665	0.900271	+	0.0144228		NEG532	NEG925	0.911928	-	0.0112934
POS2398	POS2595	0.900232	+	0.0144338		NEG539	NEG770	0.911767	-	0.0113342
NEG752	NEG625	0.900219	+	0.0144377		POS757	POS756	0.911758	+	0.0113364
NEG627	NEG700	0.90011	-	0.0144687		POS2451	POS1371	0.911746	+	0.0113394
POS2559	POS1895	0.899768	+	0.0145661		POS2637	POS2523	0.911634	+	0.0113679
POS42	POS78	0.899741	+	0.0145739		POS2642	POS2415	0.91163	+	0.0113689
POS2624	POS2642	0.89972	+	0.01458		NEG39	NEG107	0.911596	+	0.0113775
NEG715	NEG769	0.899709	+	0.014583		NEG696	NEG72	0.911585	+	0.0113801
POS2635	POS2655	0.899631	+	0.0146054		POS1784	POS1829	0.911462	+	0.0114114
NEG559	NEG642	0.899595	+	0.0146156		NEG752	NEG556	0.911057	+	0.0115144
POS2473	POS2516	0.899583	+	0.014619		NEG665	NEG676	0.91087	+	0.0115623
NEG625	NEG769	0.8995	+	0.0146428		NEG696	NEG772	0.910836	+	0.0115708
NEG618	NEG696	0.899467	+	0.0146522		NEG588	NEG81	0.91083	+	0.0115724
POS2472	POS2595	0.899307	+	0.0146982		POS23	POS32	0.91081	+	0.0115775
NEG916	NEG912	0.899235	+	0.0147188		NEG588	NEG625	0.910673	+	0.0116127
NEG771	NEG625	0.898976	+	0.0147933		POS2684	POS2451	0.910595	+	0.0116326
NEG771	NEG720	0.898712	+	0.0148694		POS2547	POS2561	0.91059	+	0.011634
NEG937	NEG529	0.898674	+	0.0148802		POS2559	POS2586	0.910458	+	0.0116676
NEG907	NEG680	0.898537	+	0.0149198		POS2684	POS2632	0.910275	+	0.0117148
POS2635	POS2520	0.898035	+	0.0150652		POS1841	POS42	0.910026	+	0.0117787
NEG907	NEG909	0.898006	+	0.0150737		NEG411	NEG722	0.910022	+	0.0117798
POS1742	POS78	0.89798	+	0.0150813		NEG618	NEG556	0.909962	+	0.0117953
POS2398	POS2666	0.897848	+	0.0151194		NEG537	NEG665	0.90996	+	0.0117958
NEG701	NEG927	0.897788	-	0.0151371		NEG648	NEG33	0.90991	+	0.0118087
NEG976	NEG909	0.897588	+	0.0151953		POS49	POS24	0.909725	+	0.0118565
POS2398	POS2559	0.897423	+	0.0152433		NEG599	NEG553	0.909637	+	0.0118792
NEG39	NEG912	0.897353	+	0.0152637		NEG539	NEG665	0.909474	+	0.0119214
POS1185	POS42	0.897353	-	0.0152638		POS2626	POS2637	0.909414	+	0.0119371
NEG912	NEG680	0.897152	+	0.0153227		POS2450	POS2561	0.909368	+	0.011949
NEG588	NEG972	0.897027	+	0.0153593		POS2655	POS2586	0.909359	+	0.0119514
NEG907	NEG931	0.896976	+	0.0153742		POS78	POS76	0.909291	+	0.0119691
NEG39	NEG956	0.89695	+	0.0153819		NEG976	NEG927	0.90921	+	0.0119899
NEG547	NEG956	0.896939	+	0.015385		POS2577	POS2533	0.90912	+	0.0120135
POS2577	POS2561	0.896569	+	0.0154938		POS1826	POS646	0.909082	+	0.0120234
POS2655	POS2451	0.896515	+	0.0155097		POS49	POS7	0.909059	+	0.0120293
POS1833	POS1892	0.896416	+	0.0155386		POS2547	POS2586	0.908973	+	0.0120516
NEG913	NEG912	0.896282	+	0.0155783		POS2633	POS2637	0.908918	+	0.0120661
NEG45	NEG559	0.896209	+	0.0155998		POS2577	POS2482	0.908916	+	0.0120666
POS52	POS4	0.896132	+	0.0156225		POS2633	POS2595	0.908859	+	0.0120815
POS2520	POS2523	0.896113	+	0.0156281		POS2523	POS2420	0.908758	+	0.0121079
NEG547	NEG913	0.896039	+	0.0156501		POS2398	POS2518	0.908624	+	0.012143
POS2624	POS2482	0.895513	+	0.015806		POS2523	POS2482	0.908499	+	0.0121756
NEG532	NEG411	0.895417	+	0.0158343		POS2398	POS2473	0.908455	+	0.0121871
POS2632	POS2520	0.895254	+	0.015883		POS2613	POS2637	0.908393	+	0.0122033
NEG622	NEG914	0.895147	+	0.0159149		NEG648	NEG65	0.908342	+	0.0122168
POS2637	POS2523	0.895086	+	0.0159331		NEG907	NEG914	0.908059	+	0.0122911
POS1185	POS76	0.894894	-	0.0159904		NEG696	NEG665	0.908017	+	0.0123023
NEG622	NEG917	0.894783	+	0.0160234		NEG81	NEG556	0.907998	+	0.0123073
POS2577	POS2579	0.894721	+	0.0160422		NEG770	NEG65	0.907972	-	0.0123139
POS2666	POS2628	0.894718	+	0.0160429		POS2665	POS2415	0.907518	+	0.012434
NEG972	NEG17	0.894718	+	0.016043		POS2398	POS2472	0.907253	+	0.012504
NEG631	NEG543	0.894709	+	0.0160457		POS2577	POS2521	0.907099	+	0.0125449
POS1724	POS1720	0.894664	+	0.0160591		POS2646	POS2642	0.907003	+	0.0125705
NEG917	NEG934	0.894418	+	0.0161328		NEG537	NEG579	0.906969	+	0.0125797
POS2450	POS2642	0.894218	+	0.0161928		POS49	POS4	0.906786	+	0.0126284
POS2637	POS2561	0.894153	+	0.0162124		NEG642	NEG422	0.906739	-	0.0126408
NEG913	NEG543	0.894153	+	0.0162126		NEG588	NEG604	0.906721	+	0.0126456
NEG625	NEG940	0.8941	+	0.0162285		NEG403	NEG700	0.906668	+	0.0126597
NEG912	NEG422	0.893989	+	0.0162619		POS23	POS49	0.906614	+	0.0126743
POS2472	POS2561	0.893884	+	0.0162934		POS1768	POS2595	0.906456	-	0.0127164
POS2450	POS2595	0.893835	+	0.0163081		NEG974	NEG747	0.906397	-	0.0127322
POS2635	POS2586	0.893676	+	0.0163562		NEG956	NEG749	0.906396	-	0.0127325
POS2626	POS2628	0.893627	+	0.016371		POS2398	POS2579	0.906231	+	0.0127767
NEG917	NEG922	0.893502	+	0.0164089		POS2472	POS2586	0.906214	+	0.0127813
NEG627	NEG927	0.893293	-	0.016472		POS2575	POS2482	0.906065	+	0.0128211
NEG934	NEG976	0.8931	+	0.0165306		NEG39	NEG81	0.905925	+	0.0128588
POS2635	POS2575	0.892976	+	0.0165683		NEG604	NEG556	0.9059	+	0.0128657
NEG681	NEG664	0.892902	+	0.0165907		NEG907	NEG931	0.905866	+	0.0128747
NEG752	NEG931	0.892851	+	0.0166063		NEG974	NEG526	0.905773	-	0.0128999
NEG403	NEG664	0.892684	+	0.0166572		POS2632	POS2533	0.905581	+	0.0129515
NEG579	NEG747	0.892654	+	0.0166663		POS2577	POS2628	0.905422	+	0.0129945
POS2668	POS2521	0.89265	+	0.0166673		POS2637	POS2472	0.905295	+	0.0130287
NEG976	NEG700	0.892326	+	0.0167664		POS2577	POS2415	0.90528	+	0.0130328
NEG72	NEG747	0.892177	+	0.016812		POS1768	POS2642	0.905073	-	0.0130891
POS2579	POS2637	0.891874	+	0.0169048		POS1783	POS1754	0.904975	+	0.0131157
POS2473	POS2518	0.891728	+	0.0169497		POS2626	POS2642	0.904963	+	0.0131189
NEG715	NEG931	0.891704	+	0.0169569		NEG681	NEG28	0.90469	+	0.0131931
POS2665	POS2521	0.891678	+	0.0169649		POS2398	POS2665	0.9046	+	0.0132176
NEG618	NEG549	0.891623	+	0.016982		POS2684	POS2523	0.904366	+	0.0132816
NEG907	NEG976	0.891444	+	0.0170371		POS2516	POS2561	0.904362	+	0.0132826
NEG419	NEG913	0.891288	+	0.017085		NEG45	NEG665	0.904287	+	0.0133031
POS2398	POS2637	0.891202	+	0.0171116		NEG749	NEG737	0.904272	+	0.0133071
NEG39	NEG631	0.891192	+	0.0171147		POS2398	POS2450	0.904146	+	0.0133416
NEG648	NEG553	0.890945	+	0.0171909		POS752	POS755	0.904068	+	0.0133629
NEG622	NEG909	0.890868	+	0.0172147		POS2575	POS2533	0.904063	+	0.0133644
NEG980	NEG912	0.890765	+	0.0172468		NEG81	NEG625	0.903924	+	0.0134025
NEG934	NEG927	0.890666	+	0.0172773		NEG532	NEG579	0.903774	+	0.0134437
NEG599	NEG764	0.890595	+	0.0172993		POS2575	POS2415	0.903745	+	0.0134518
POS2559	POS2520	0.890491	+	0.0173317		POS345	POS1784	0.903565	+	0.013501
NEG760	NEG956	0.890385	+	0.0173646		POS49	POS57	0.903508	+	0.0135168
POS2473	POS2450	0.890178	+	0.0174289		POS2665	POS2533	0.903364	+	0.0135566
NEG588	NEG642	0.88945	+	0.0176563		NEG618	NEG665	0.903331	+	0.0135658
POS2684	POS2561	0.889408	+	0.0176697		POS1735	POS473	0.903195	+	0.0136033
NEG922	NEG909	0.889363	+	0.0176837		NEG537	NEG747	0.903119	+	0.0136241
NEG747	NEG665	0.889221	+	0.0177281		POS2398	POS2560	0.902968	+	0.013666
NEG419	NEG939	0.8892	+	0.0177349		POS2655	POS2684	0.90296	+	0.0136683
NEG715	NEG422	0.889191	+	0.0177377		POS2398	POS2595	0.902815	+	0.0137084
POS2560	POS2642	0.888914	+	0.0178248		POS2451	POS2668	0.902706	+	0.0137387
POS1841	POS1829	0.888865	+	0.0178401		POS2451	POS2637	0.902686	+	0.0137442
POS1784	POS1739	0.888795	+	0.0178623		POS2520	POS2518	0.902503	+	0.0137952
POS2655	POS2626	0.888763	+	0.0178722		NEG537	NEG526	0.90232	+	0.0138462
NEG559	NEG579	0.888752	+	0.0178756		NEG944	NEG737	0.902249	-	0.0138659
NEG912	NEG722	0.888673	+	0.0179007		POS2613	POS2533	0.902038	+	0.0139249
POS2666	POS2661	0.888513	+	0.0179512		NEG81	NEG529	0.901982	+	0.0139403
NEG579	NEG599	0.888142	+	0.0180686		POS2451	POS2482	0.901951	+	0.0139491
NEG956	NEG925	0.888136	+	0.0180703		NEG559	NEG553	0.901862	+	0.0139739
NEG631	NEG940	0.887902	+	0.0181447		NEG547	NEG543	0.90174	+	0.0140082
NEG631	NEG916	0.887471	+	0.0182816		NEG419	NEG422	0.901351	+	0.0141175
NEG934	NEG720	0.887082	+	0.0184059		POS2655	POS1768	0.901255	-	0.0141443
POS2626	POS2493	0.887072	+	0.018409		POS1742	POS1739	0.900963	+	0.0142268
POS2398	POS2579	0.887016	+	0.018427		POS2665	POS2586	0.900903	+	0.0142438
POS752	POS755	0.886987	+	0.0184362		POS2559	POS2482	0.900888	+	0.014248
POS2577	POS2665	0.886953	+	0.0184471		NEG914	NEG956	0.900572	+	0.0143375
POS1784	POS1832	0.886757	+	0.0185099		POS2661	POS1768	0.900292	-	0.0144169
NEG770	NEG676	0.886729	-	0.0185189		NEG45	NEG72	0.900253	+	0.014428
NEG715	NEG752	0.88618	+	0.0186951		NEG931	NEG925	0.900193	+	0.014445
NEG715	NEG680	0.886039	+	0.0187405		POS2560	POS2668	0.899933	+	0.014519
NEG627	NEG909	0.885951	-	0.0187691		NEG571	NEG665	0.8999	+	0.0145285
NEG627	NEG623	0.885753	+	0.0188331		POS40	POS473	0.899673	+	0.0145932
POS2398	POS2472	0.885693	+	0.0188525		NEG941	NEG422	0.899583	+	0.0146189
NEG912	NEG411	0.885624	+	0.0188746		POS1735	POS345	0.899568	+	0.0146234
NEG604	NEG665	0.885436	+	0.0189355		POS1724	POS1739	0.899411	+	0.0146682
NEG631	NEG760	0.885424	+	0.0189393		NEG696	NEG65	0.899188	+	0.0147322
POS2635	POS2451	0.885327	+	0.0189708		POS2398	POS2655	0.899184	+	0.0147336
POS2577	POS1895	0.88532	+	0.018973		POS2560	POS2482	0.899163	+	0.0147394
NEG907	NEG543	0.885258	+	0.0189932		POS2624	POS1768	0.899153	-	0.0147424
NEG681	NEG747	0.884964	+	0.0190889		POS2646	POS2520	0.899092	+	0.0147599
POS2516	POS2595	0.88496	+	0.01909		NEG101	NEG625	0.899041	+	0.0147744
NEG934	NEG722	0.884632	+	0.0191969		POS2523	POS2415	0.898912	+	0.0148116
NEG722	NEG927	0.884461	+	0.0192527		POS1724	POS350	0.898837	+	0.0148333
POS2560	POS2493	0.884409	+	0.0192698		NEG107	NEG680	0.898669	+	0.0148818
NEG553	NEG747	0.884356	+	0.019287		POS2637	POS2516	0.898631	+	0.0148928
POS1829	POS1371	0.884089	+	0.0193744		POS2646	POS2482	0.898621	+	0.0148957
POS2665	POS2642	0.884067	+	0.0193817		POS32	POS24	0.898613	+	0.0148979
NEG419	NEG931	0.883788	+	0.0194731		POS2665	POS2482	0.898557	+	0.014914
POS2559	POS2523	0.883738	+	0.0194895		POS2684	POS2575	0.898336	+	0.0149779
NEG668	NEG903	0.883709	+	0.0194992		POS1742	POS1754	0.897999	+	0.0150756
NEG922	NEG720	0.883584	+	0.01954		NEG907	NEG922	0.897984	+	0.01508
POS718	POS650	0.883289	+	0.0196372		POS1735	POS1784	0.897879	+	0.0151106
NEG627	NEG718	0.883269	+	0.0196439		POS2646	POS2637	0.897855	+	0.0151175
NEG642	NEG903	0.882883	+	0.0197714		NEG925	NEG737	0.897797	-	0.0151345
NEG622	NEG907	0.882717	+	0.0198262		NEG33	NEG927	0.897694	-	0.0151643
NEG539	NEG773	0.882614	-	0.0198606		NEG928	NEG422	0.897667	+	0.0151723
POS1185	POS1784	0.88229	+	0.019968		POS2398	POS2666	0.897524	+	0.0152138
POS2579	POS2472	0.882165	+	0.0200096		POS40	POS1739	0.897455	+	0.0152342
NEG622	NEG411	0.882067	+	0.0200423		NEG625	NEG556	0.897435	+	0.0152399
NEG623	NEG700	0.882008	-	0.0200619		POS2666	POS2642	0.897414	+	0.0152459
NEG769	NEG939	0.881782	+	0.0201373		NEG556	NEG680	0.89726	+	0.0152909
POS2665	POS2626	0.881684	+	0.0201699		POS2516	POS2586	0.897196	+	0.0153097
NEG544	NEG648	0.881669	+	0.0201749		NEG72	NEG770	0.897152	-	0.0153225
POS25	POS345	0.881446	+	0.0202493		NEG648	NEG665	0.897072	+	0.0153462
NEG913	NEG914	0.881378	+	0.0202723		POS2666	POS1768	0.897066	-	0.0153478
NEG544	NEG747	0.881367	+	0.0202757		NEG627	NEG939	0.89689	+	0.0153995
NEG65	NEG747	0.881196	+	0.0203332		NEG537	NEG553	0.896869	+	0.0154057
NEG622	NEG760	0.881067	+	0.0203764		POS52	POS10	0.89686	+	0.0154083
NEG773	NEG81	0.880979	+	0.0204061		NEG529	NEG624	0.896754	+	0.0154394
POS1735	POS1751	0.880566	+	0.0205448		NEG17	NEG33	0.896487	+	0.0155177
NEG81	NEG956	0.880556	+	0.0205481		POS2398	POS2577	0.896443	+	0.0155309
NEG39	NEG913	0.880535	+	0.0205552		POS2632	POS1768	0.896166	-	0.0156125
NEG771	NEG976	0.880421	+	0.0205936		NEG617	NEG972	0.895695	-	0.0157519
POS2626	POS2472	0.880284	+	0.0206401		NEG72	NEG752	0.895675	+	0.0157579
POS721	POS2642	0.880079	+	0.0207093		POS2398	POS2575	0.895646	+	0.0157665
NEG588	NEG28	0.879949	+	0.0207531		POS2579	POS2668	0.895514	+	0.0158058
POS2473	POS2684	0.879885	+	0.0207748		POS2632	POS2586	0.895513	+	0.015806
POS24	POS81	0.879849	+	0.0207871		NEG544	NEG680	0.895436	+	0.0158288
NEG752	NEG909	0.879816	+	0.0207982		POS473	POS1829	0.895388	+	0.0158432
POS52	POS66	0.879758	+	0.020818		NEG664	NEG107	0.895342	+	0.0158568
POS2521	POS2628	0.879691	+	0.0208407		NEG571	NEG529	0.895185	+	0.0159035
NEG769	NEG720	0.879683	+	0.0208433		NEG559	NEG625	0.895131	+	0.0159196
POS2521	POS2661	0.8796	+	0.0208716		POS1742	POS42	0.895109	+	0.015926
POS2579	POS2635	0.879594	+	0.0208736		NEG681	NEG529	0.895003	+	0.0159577
POS2666	POS1895	0.87952	+	0.0208987		POS32	POS7	0.894939	+	0.0159769
POS2560	POS1895	0.87946	+	0.0209191		POS2559	POS2415	0.894938	+	0.0159772
NEG764	NEG747	0.878668	+	0.0211891		NEG45	NEG624	0.894852	+	0.016003
NEG715	NEG749	0.878295	-	0.0213167		NEG559	NEG642	0.894694	+	0.0160501
POS1829	POS76	0.878239	-	0.0213359		NEG559	NEG81	0.894344	+	0.0161551
NEG923	NEG665	0.878206	+	0.0213474		NEG539	NEG752	0.894339	+	0.0161565
NEG622	NEG700	0.878161	+	0.0213628		NEG72	NEG648	0.894191	+	0.0162011
POS2472	POS2642	0.878024	+	0.0214097		POS2521	POS2523	0.893953	+	0.0162725
NEG72	NEG403	0.877963	+	0.0214309		POS2655	POS2415	0.893948	+	0.0162741
POS2579	POS2646	0.877943	+	0.0214378		POS2665	POS2521	0.893877	+	0.0162957
POS2398	POS2613	0.877032	+	0.0217519		POS2635	POS2684	0.893828	+	0.0163103
POS2624	POS2516	0.877009	+	0.02176		NEG45	NEG33	0.893365	+	0.0164502
POS2665	POS2661	0.876688	+	0.0218711		NEG529	NEG665	0.89326	+	0.0164821
POS2579	POS2632	0.876645	+	0.0218861		POS2661	POS2415	0.893101	+	0.0165302
NEG622	NEG81	0.876587	+	0.0219065		POS2577	POS1768	0.892975	-	0.0165685
POS2398	POS2586	0.876362	+	0.0219845		POS2684	POS2624	0.892964	+	0.0165719
NEG622	NEG631	0.876334	+	0.0219944		POS2655	POS2482	0.892945	+	0.0165778
NEG760	NEG773	0.876267	+	0.0220176		POS1896	POS662	0.892706	+	0.0166504
POS665	POS2642	0.875942	+	0.0221309		POS721	POS1892	0.892626	+	0.0166748
NEG625	NEG701	0.875872	-	0.0221555		POS25	POS7	0.892378	+	0.0167506
POS2521	POS2482	0.875854	+	0.0221618		POS2666	POS2520	0.892025	+	0.0168585
POS718	POS721	0.875831	+	0.0221695		NEG681	NEG676	0.891864	+	0.0169079
NEG972	NEG33	0.87553	+	0.0222748		NEG752	NEG65	0.891699	+	0.0169587
NEG752	NEG956	0.875501	+	0.0222853		POS2575	POS2520	0.89167	+	0.0169675
NEG956	NEG909	0.875448	+	0.0223037		NEG627	NEG974	0.891381	+	0.0170563
NEG625	NEG755	0.875372	-	0.0223304		NEG579	NEG599	0.891352	+	0.0170654
POS2666	POS2684	0.875367	+	0.0223323		NEG45	NEG81	0.891281	+	0.0170873
POS2661	POS2420	0.874976	+	0.0224693		POS49	POS76	0.891145	+	0.0171293
NEG579	NEG972	0.874954	+	0.0224771		NEG772	NEG107	0.891127	+	0.0171347
NEG627	NEG934	0.874911	-	0.0224922		POS2398	POS2451	0.890917	+	0.0171996
POS2547	POS2493	0.874836	+	0.0225185		POS2521	POS2595	0.890916	+	0.0171999
POS2398	POS2684	0.874807	+	0.0225288		NEG770	NEG925	0.890909	+	0.0172022
NEG956	NEG940	0.874584	+	0.0226074		POS1892	POS650	0.890678	+	0.0172736
POS10	POS81	0.874441	+	0.022658		POS1751	POS345	0.89037	+	0.0173692
NEG934	NEG939	0.874401	+	0.022672		POS1896	POS1892	0.890337	+	0.0173796
NEG544	NEG665	0.8744	+	0.0226723		NEG17	NEG927	0.890217	-	0.0174168
NEG625	NEG749	0.874381	-	0.022679		NEG747	NEG927	0.890135	-	0.0174424
POS2626	POS2642	0.87432	+	0.0227006		NEG588	NEG618	0.889995	+	0.0174862
POS350	POS1832	0.874232	+	0.0227318		NEG537	NEG737	0.889952	+	0.0174995
POS2398	POS2533	0.873952	+	0.0228307		POS2633	POS2533	0.889907	+	0.0175134
NEG934	NEG411	0.87385	+	0.0228668		NEG623	NEG65	0.889893	+	0.0175177
POS2518	POS2586	0.873804	+	0.0228833		POS2521	POS2642	0.889842	+	0.0175338
NEG579	NEG553	0.873689	+	0.0229242		POS2398	POS2516	0.889828	+	0.0175381
NEG419	NEG720	0.873632	+	0.0229445		NEG941	NEG939	0.889726	+	0.0175701
NEG664	NEG665	0.873501	+	0.0229909		POS345	POS1739	0.889585	+	0.0176143
NEG715	NEG980	0.87328	+	0.0230693		POS2575	POS2586	0.889556	+	0.0176234
NEG931	NEG749	0.873079	-	0.0231413		NEG559	NEG718	0.889308	-	0.0177009
POS2668	POS2661	0.873017	+	0.0231633		NEG622	NEG543	0.88924	+	0.0177224
NEG419	NEG625	0.872945	+	0.0231888		POS2521	POS2661	0.889183	+	0.0177403
NEG631	NEG914	0.87291	+	0.0232015		POS2559	POS1768	0.889087	-	0.0177703
NEG913	NEG680	0.872882	+	0.0232113		NEG934	NEG912	0.889066	+	0.017777
POS2635	POS2533	0.872875	+	0.0232138		NEG922	NEG737	0.888926	-	0.0178209
POS1735	POS1739	0.872758	+	0.0232558		POS2398	POS2559	0.88884	+	0.017848
POS2655	POS1895	0.872663	+	0.0232897		POS2560	POS2642	0.888684	+	0.0178971
NEG622	NEG939	0.872594	+	0.0233144		POS2655	POS2520	0.88863	+	0.0179141
NEG622	NEG722	0.872423	+	0.0233756		NEG922	NEG944	0.888629	+	0.0179147
NEG631	NEG81	0.872352	+	0.0234009		POS2559	POS2521	0.888568	+	0.0179338
NEG916	NEG623	0.872213	-	0.0234508		POS32	POS4	0.888411	+	0.0179834
NEG934	NEG931	0.872163	+	0.0234688		POS2520	POS2561	0.88841	+	0.0179837
NEG979	NEG912	0.872018	+	0.0235209		POS2684	POS2661	0.888267	+	0.0180288
POS2451	POS2595	0.871989	+	0.0235315		NEG944	NEG938	0.888197	+	0.0180511
NEG532	NEG923	0.871758	+	0.0236145		POS2613	POS2482	0.888196	+	0.0180515
NEG752	NEG907	0.871697	+	0.0236365		NEG922	NEG941	0.888149	+	0.0180662
POS1910	POS78	0.87163	+	0.0236607		POS757	POS1739	0.888138	+	0.0180697
NEG922	NEG939	0.871615	+	0.0236659		POS32	POS66	0.888017	+	0.0181081
POS757	POS755	0.871576	+	0.0236801		NEG664	NEG772	0.887999	+	0.0181139
NEG917	NEG941	0.871548	+	0.0236902		POS2575	POS2521	0.887911	+	0.0181418
NEG940	NEG411	0.871477	+	0.0237157		NEG980	NEG983	0.887702	+	0.0182081
NEG559	NEG664	0.871018	+	0.0238815		POS2533	POS2516	0.887576	+	0.0182483
POS2516	POS2642	0.870982	+	0.0238946		NEG642	NEG101	0.887439	+	0.0182917
NEG627	NEG914	0.870948	-	0.0239069		NEG623	NEG665	0.887437	+	0.0182924
POS2613	POS1895	0.870894	+	0.0239267		POS2646	POS2586	0.887377	+	0.0183117
NEG599	NEG553	0.87088	+	0.0239316		POS2520	POS2516	0.887317	+	0.0183308
NEG769	NEG755	0.870873	-	0.0239341		POS2398	POS2533	0.887265	+	0.0183475
POS1832	POS1754	0.870869	+	0.0239355		NEG81	NEG623	0.887245	+	0.0183539
POS2633	POS2561	0.870668	+	0.0240083		NEG674	NEG903	0.887241	+	0.018355
NEG559	NEG972	0.870627	+	0.0240235		NEG718	NEG128	0.887149	-	0.0183845
NEG931	NEG769	0.870575	+	0.0240424		POS1903	POS57	0.887141	+	0.018387
POS2655	POS2520	0.870542	+	0.0240541		NEG532	NEG588	0.88705	+	0.0184162
POS1829	POS1832	0.870438	+	0.0240921		NEG939	NEG33	0.886927	-	0.0184555
POS1185	POS1742	0.87043	-	0.0240949		NEG642	NEG927	0.886842	-	0.0184827
NEG627	NEG543	0.870249	-	0.0241607		NEG571	NEG556	0.886663	+	0.0185399
NEG907	NEG720	0.870244	+	0.0241628		NEG604	NEG680	0.886615	+	0.0185555
POS2626	POS2575	0.870193	+	0.0241812		NEG547	NEG544	0.8866	+	0.0185602
NEG913	NEG979	0.869823	+	0.0243162		NEG664	NEG624	0.886567	+	0.0185708
NEG942	NEG772	0.869752	+	0.0243419		NEG539	NEG529	0.886562	+	0.0185725
NEG539	NEG544	0.869632	+	0.0243858		NEG526	NEG553	0.88637	+	0.0186342
NEG39	NEG623	0.869402	-	0.0244701		NEG976	NEG939	0.88614	+	0.0187081
NEG931	NEG623	0.869382	-	0.0244772		POS25	POS4	0.886072	+	0.01873
POS2666	POS2420	0.869366	+	0.0244834		POS2560	POS1371	0.886069	+	0.0187311
NEG588	NEG17	0.86933	+	0.0244965		NEG922	NEG928	0.88601	+	0.01875
NEG101	NEG604	0.869234	+	0.0245315		POS2575	POS1768	0.885896	-	0.0187869
NEG664	NEG648	0.868933	+	0.0246421		POS757	POS755	0.885875	+	0.0187935
NEG914	NEG956	0.868915	+	0.0246488		NEG33	NEG747	0.885832	+	0.0188076
NEG128	NEG923	0.868716	+	0.0247218		POS2560	POS2415	0.885565	+	0.0188937
POS2668	POS2420	0.868708	+	0.0247248		NEG976	NEG28	0.885552	-	0.018898
NEG604	NEG553	0.868665	+	0.0247406		POS1768	POS2420	0.885421	-	0.0189404
NEG913	NEG422	0.868464	+	0.0248146		POS40	POS1774	0.884977	+	0.0190846
POS1892	POS1826	0.868285	+	0.0248807		POS2547	POS2518	0.884674	+	0.0191832
NEG72	NEG604	0.867966	+	0.0249986		NEG917	NEG941	0.884674	+	0.0191833
POS2473	POS1895	0.867917	+	0.0250168		NEG752	NEG544	0.884627	+	0.0191986
POS1724	POS2666	0.867908	-	0.0250202		NEG668	NEG974	0.884544	-	0.0192256
NEG419	NEG622	0.867841	+	0.0250449		NEG537	NEG539	0.884409	+	0.0192697
NEG45	NEG17	0.867821	+	0.0250523		NEG618	NEG65	0.884399	+	0.0192728
POS2451	POS2575	0.867754	+	0.025077		POS2661	POS2482	0.884272	+	0.0193145
NEG939	NEG749	0.867686	-	0.0251022		POS2420	POS2482	0.88423	+	0.0193282
POS2473	POS2577	0.867569	+	0.0251455		POS2523	POS1371	0.884159	+	0.0193513
NEG715	NEG770	0.867439	+	0.0251941		POS1903	POS345	0.884148	+	0.0193552
NEG913	NEG976	0.86742	+	0.025201		POS2635	POS2668	0.884078	+	0.0193781
NEG956	NEG543	0.867295	+	0.0252472		POS2398	POS2624	0.883846	+	0.019454
NEG39	NEG627	0.867255	-	0.0252624		POS2684	POS2668	0.883608	+	0.0195324
POS2398	POS2493	0.867245	+	0.0252659		POS2626	POS2586	0.883599	+	0.0195353
POS2646	POS2520	0.867164	+	0.0252961		NEG914	NEG931	0.88352	+	0.0195612
NEG907	NEG939	0.867162	+	0.0252969		NEG944	NEG939	0.883403	+	0.0195996
NEG618	NEG544	0.86695	+	0.0253758		POS2561	POS1371	0.88337	+	0.0196106
POS2661	POS2415	0.866935	+	0.0253812		POS2626	POS2520	0.883241	+	0.0196532
POS2684	POS2451	0.866867	+	0.0254069		POS2633	POS1768	0.883213	-	0.0196624
NEG403	NEG665	0.866662	+	0.0254833		NEG922	NEG927	0.883169	+	0.0196767
NEG571	NEG107	0.866561	+	0.025521		POS2398	POS2561	0.883134	+	0.0196883
NEG537	NEG681	0.866331	+	0.0256071		NEG588	NEG770	0.883088	-	0.0197035
NEG664	NEG526	0.866171	+	0.025667		NEG928	NEG956	0.882877	+	0.0197734
POS2613	POS2523	0.866143	+	0.0256772		POS1751	POS40	0.882686	+	0.0198365
NEG764	NEG648	0.86592	+	0.0257608		POS2533	POS2450	0.882679	+	0.019839
NEG909	NEG912	0.865843	+	0.0257899		NEG599	NEG752	0.882532	+	0.0198875
NEG101	NEG665	0.865723	+	0.0258349		POS2624	POS2482	0.882273	+	0.0199738
POS721	POS646	0.865698	+	0.0258442		NEG553	NEG65	0.882252	+	0.0199805
NEG539	NEG559	0.865286	+	0.0259995		NEG579	NEG81	0.882231	+	0.0199878
NEG773	NEG700	0.865071	+	0.0260805		NEG696	NEG28	0.882134	+	0.02002
NEG942	NEG983	0.864912	+	0.0261405		NEG624	NEG680	0.882098	+	0.0200318
NEG715	NEG925	0.864912	+	0.0261405		POS25	POS49	0.881988	+	0.0200685
POS1371	POS76	0.864753	-	0.0262007		POS2646	POS2415	0.881901	+	0.0200975
POS32	POS1743	0.864499	+	0.0262969		NEG128	NEG923	0.881683	-	0.0201701
NEG631	NEG922	0.864301	+	0.0263718		NEG770	NEG623	0.881674	-	0.0201733
NEG773	NEG916	0.864275	+	0.0263817		POS2613	POS2586	0.881588	+	0.0202019
NEG532	NEG913	0.864095	+	0.0264501		NEG718	NEG422	0.881506	+	0.0202294
POS1731	POS24	0.863695	-	0.0266024		POS2473	POS2420	0.881324	+	0.0202904
NEG588	NEG923	0.863502	+	0.0266759		POS350	POS40	0.881321	+	0.0202914
NEG913	NEG700	0.86343	+	0.0267034		POS2473	POS2684	0.881178	+	0.0203392
NEG419	NEG907	0.863351	+	0.0267337		POS1731	POS1910	0.881011	+	0.0203953
NEG747	NEG556	0.863282	+	0.02676		NEG696	NEG769	0.880925	+	0.020424
POS2523	POS2516	0.863261	+	0.026768		POS2579	POS2520	0.880921	+	0.0204256
POS2635	POS2472	0.863245	+	0.0267739		POS2420	POS2518	0.880872	+	0.0204419
POS7	POS81	0.863181	+	0.0267985		POS2665	POS2520	0.880808	+	0.0204636
POS1841	POS1892	0.863139	+	0.0268145		POS2520	POS2533	0.880667	+	0.0205109
POS2451	POS2518	0.862691	+	0.0269861		POS2547	POS2661	0.880645	+	0.0205181
POS2518	POS2561	0.862449	+	0.0270793		POS2613	POS2415	0.880505	+	0.0205655
POS2559	POS2561	0.862116	+	0.0272071		POS2482	POS2642	0.880488	+	0.0205712
POS350	POS40	0.862014	+	0.0272464		POS2665	POS2420	0.880237	+	0.0206558
POS2646	POS2628	0.861908	+	0.0272873		POS2655	POS2521	0.88016	+	0.0206818
NEG681	NEG974	0.861843	+	0.0273126		POS1735	POS1739	0.880133	+	0.0206911
NEG956	NEG755	0.861819	-	0.027322		NEG681	NEG624	0.880069	+	0.0207126
NEG547	NEG715	0.861815	+	0.0273233		POS2473	POS2547	0.880047	+	0.0207201
NEG696	NEG772	0.861142	+	0.0275836		NEG72	NEG623	0.879969	+	0.0207464
POS2668	POS2415	0.861053	+	0.027618		POS721	POS650	0.879951	+	0.0207527
NEG627	NEG81	0.860968	-	0.027651		POS2628	POS2516	0.879929	+	0.0207601
POS1920	POS78	0.860923	+	0.0276685		POS2559	POS2520	0.879893	+	0.0207723
NEG571	NEG665	0.860423	+	0.0278631		POS2579	POS2521	0.879734	+	0.020826
NEG976	NEG927	0.860006	+	0.0280257		POS1910	POS10	0.879702	-	0.020837
POS2684	POS2472	0.859984	+	0.0280341		POS2398	POS2646	0.879645	+	0.0208564
NEG922	NEG931	0.859886	+	0.0280726		POS1735	POS1720	0.879423	+	0.0209316
NEG907	NEG956	0.859802	+	0.0281053		NEG718	NEG33	0.8794	-	0.0209394
NEG588	NEG526	0.859785	+	0.0281119		NEG81	NEG979	0.879376	+	0.0209476
POS1793	POS1792	0.859632	-	0.0281719		POS2661	POS2642	0.87922	+	0.0210008
NEG696	NEG927	0.859076	-	0.0283901		POS2624	POS2415	0.87919	+	0.0210111
NEG773	NEG931	0.858887	+	0.0284645		POS1768	POS2518	0.879168	-	0.0210184
NEG701	NEG909	0.858757	-	0.0285154		POS473	POS57	0.879055	+	0.021057
POS1371	POS1754	0.858157	+	0.0287523		POS2560	POS2420	0.878711	+	0.0211743
NEG917	NEG389	0.858147	+	0.0287561		NEG618	NEG925	0.878698	-	0.021179
POS1793	POS42	0.857828	-	0.0288825		POS2577	POS2520	0.878581	+	0.0212187
POS2633	POS2523	0.857771	+	0.028905		NEG914	NEG939	0.878559	+	0.0212265
NEG760	NEG913	0.857643	+	0.028956		NEG532	NEG556	0.878485	+	0.0212517
NEG937	NEG389	0.857584	+	0.0289794		NEG559	NEG101	0.878203	+	0.0213482
NEG749	NEG720	0.857475	-	0.0290223		POS2628	POS2450	0.878047	+	0.021402
NEG701	NEG720	0.857172	-	0.0291431		POS2646	POS1371	0.877982	+	0.0214242
NEG45	NEG553	0.856897	+	0.0292525		NEG928	NEG938	0.877803	+	0.0214858
POS1829	POS1720	0.856872	+	0.0292623		POS2666	POS2420	0.877779	+	0.0214943
NEG913	NEG980	0.856694	+	0.0293333		NEG411	NEG700	0.877716	+	0.0215157
POS2628	POS2586	0.856558	+	0.0293879		POS2579	POS2420	0.877627	+	0.0215464
NEG579	NEG604	0.856455	+	0.0294288		NEG939	NEG747	0.877536	-	0.0215777
NEG773	NEG914	0.856388	+	0.0294556		NEG623	NEG107	0.877473	+	0.0215995
NEG604	NEG664	0.856382	+	0.0294579		NEG976	NEG956	0.877429	+	0.0216147
NEG907	NEG913	0.856364	+	0.0294654		POS2613	POS2520	0.877338	+	0.0216462
POS2398	POS2575	0.856269	+	0.0295034		NEG618	NEG770	0.877313	-	0.0216549
POS1793	POS78	0.856053	-	0.0295897		NEG571	NEG976	0.876948	-	0.0217811
NEG913	NEG916	0.855864	+	0.0296656		POS2560	POS2521	0.87685	+	0.0218151
NEG81	NEG913	0.855822	+	0.0296826		POS2398	POS1768	0.876482	-	0.0219428
NEG972	NEG556	0.855798	+	0.0296921		NEG588	NEG752	0.876431	+	0.0219607
POS2547	POS2518	0.855795	+	0.0296932		POS2450	POS2586	0.876327	+	0.0219969
POS1833	POS24	0.85559	-	0.0297757		POS2626	POS2668	0.876191	+	0.0220442
POS2626	POS2516	0.855572	+	0.0297827		POS2559	POS2684	0.875943	+	0.0221304
POS1903	POS757	0.855542	-	0.0297949		NEG559	NEG623	0.87582	+	0.0221734
NEG579	NEG17	0.854771	+	0.0301058		NEG81	NEG648	0.875751	+	0.0221978
NEG773	NEG907	0.854747	+	0.0301155		POS2547	POS2637	0.875703	+	0.0222144
NEG622	NEG931	0.854569	+	0.0301873		NEG627	NEG749	0.87564	-	0.0222364
NEG701	NEG939	0.854519	-	0.0302076		POS2451	POS2415	0.87563	+	0.0222401
NEG691	NEG664	0.854479	+	0.0302238		NEG642	NEG941	0.875358	-	0.0223353
POS2473	POS1774	0.854128	-	0.0303662		POS2655	POS2420	0.87532	+	0.0223487
NEG81	NEG623	0.854125	-	0.0303671		POS2451	POS2521	0.875249	+	0.0223736
POS662	POS2595	0.854111	+	0.0303728		NEG668	NEG747	0.875228	+	0.0223808
NEG547	NEG627	0.853967	-	0.0304314		NEG81	NEG604	0.874883	+	0.0225021
NEG128	NEG8	0.853812	+	0.0304944		POS2473	POS2482	0.874736	+	0.0225538
POS1724	POS1739	0.853804	+	0.0304976		NEG72	NEG107	0.874657	+	0.0225818
POS1833	POS10	0.853653	-	0.030559		NEG547	NEG599	0.874619	+	0.0225949
NEG956	NEG700	0.853611	+	0.030576		NEG942	NEG422	0.874572	+	0.0226115
NEG956	NEG927	0.853453	+	0.0306405		POS2398	POS2626	0.874436	+	0.0226597
POS473	POS1783	0.853156	+	0.0307616		POS2398	POS2613	0.874108	+	0.0227757
POS2613	POS2482	0.852683	+	0.0309547		NEG571	NEG101	0.874102	+	0.0227776
NEG631	NEG769	0.852622	+	0.03098		NEG618	NEG72	0.87407	+	0.0227892
POS2523	POS2595	0.85241	+	0.0310668		POS2472	POS2420	0.874067	+	0.0227903
NEG618	NEG718	0.85202	+	0.0312268		POS2628	POS1768	0.874015	-	0.0228086
NEG403	NEG544	0.851798	+	0.0313183		NEG539	NEG648	0.873915	+	0.0228438
NEG622	NEG912	0.851594	+	0.0314023		NEG618	NEG33	0.873796	+	0.022886
POS1826	POS13	0.851592	-	0.0314029		NEG624	NEG648	0.87367	+	0.0229309
NEG773	NEG980	0.851516	+	0.0314342		POS2398	POS2642	0.873486	+	0.0229963
NEG39	NEG715	0.851478	+	0.03145		NEG72	NEG553	0.873469	+	0.0230021
POS1724	POS2668	0.851439	-	0.0314661		NEG588	NEG101	0.873448	+	0.0230098
POS756	POS1895	0.851327	+	0.0315125		POS2637	POS2450	0.873338	+	0.0230488
NEG526	NEG33	0.850893	+	0.0316917		POS350	POS1784	0.873271	+	0.0230727
NEG642	NEG755	0.850843	+	0.0317125		NEG532	NEG642	0.873253	+	0.0230791
POS2451	POS2533	0.850583	+	0.0318202		POS757	POS1754	0.873166	+	0.0231102
POS1833	POS81	0.850397	-	0.0318975		NEG749	NEG747	0.873066	+	0.0231456
POS2579	POS2520	0.850177	+	0.0319888		POS2398	POS2635	0.873057	+	0.023149
NEG627	NEG771	0.849952	-	0.0320824		NEG559	NEG676	0.872677	+	0.0232847
POS2575	POS2482	0.849822	+	0.0321367		NEG668	NEG928	0.872676	-	0.0232851
NEG627	NEG912	0.849788	-	0.0321508		POS2613	POS1768	0.872665	-	0.023289
POS2451	POS2520	0.849662	+	0.0322033		NEG773	NEG983	0.872391	+	0.0233872
POS345	POS1743	0.849569	+	0.032242		POS2684	POS2493	0.872374	+	0.0233933
NEG403	NEG65	0.849418	+	0.0323051		POS2626	POS2482	0.872243	+	0.0234401
POS1895	POS2595	0.849296	+	0.0323563		POS2473	POS2521	0.87184	+	0.0235848
NEG631	NEG749	0.849229	-	0.032384		NEG81	NEG544	0.87174	+	0.0236209
NEG715	NEG543	0.848839	+	0.0325474		POS1784	POS76	0.87145	+	0.0237257
POS1838	POS78	0.84866	+	0.0326225		NEG976	NEG931	0.871386	+	0.0237488
NEG917	NEG940	0.848643	+	0.0326295		POS2579	POS2415	0.871365	+	0.0237561
NEG773	NEG623	0.848399	-	0.0327321		POS2624	POS2520	0.871342	+	0.0237645
NEG419	NEG976	0.848384	+	0.0327386		NEG532	NEG747	0.871221	+	0.0238081
POS1832	POS78	0.848092	-	0.0328615		NEG922	NEG747	0.871162	-	0.0238295
NEG913	NEG909	0.847902	+	0.0329414		POS2665	POS2684	0.871101	+	0.0238517
NEG559	NEG691	0.847887	+	0.0329477		POS2595	POS2415	0.87107	+	0.0238628
NEG559	NEG755	0.847362	+	0.0331696		POS2521	POS2518	0.870986	+	0.0238934
POS81	POS13	0.847345	+	0.0331765		NEG588	NEG529	0.870953	+	0.0239054
POS1185	POS1832	0.847048	+	0.0333023		NEG696	NEG623	0.870901	+	0.0239241
NEG696	NEG700	0.846824	-	0.0333975		POS2624	POS2521	0.87045	+	0.0240875
NEG631	NEG700	0.846672	+	0.0334618		POS2575	POS2420	0.870367	+	0.0241179
NEG532	NEG571	0.846474	+	0.0335461		NEG696	NEG81	0.870148	+	0.0241976
POS2628	POS2561	0.846473	+	0.0335465		NEG760	NEG128	0.869838	+	0.0243105
NEG627	NEG760	0.846379	-	0.0335863		POS2579	POS2482	0.869774	+	0.0243339
NEG544	NEG623	0.846338	+	0.0336038		NEG956	NEG925	0.869713	+	0.0243563
NEG771	NEG956	0.846268	+	0.0336335		NEG749	NEG927	0.869695	-	0.024363
POS1826	POS10	0.846083	-	0.0337127		NEG553	NEG665	0.869634	+	0.0243853
NEG631	NEG909	0.845961	+	0.0337647		POS1185	POS721	0.869374	-	0.0244805
POS1735	POS2521	0.845738	-	0.0338598		NEG604	NEG543	0.869371	+	0.0244813
POS2560	POS2533	0.845676	+	0.033886		POS2473	POS1371	0.86937	+	0.0244819
NEG537	NEG642	0.845603	+	0.0339172		POS2420	POS2595	0.869256	+	0.0245234
POS78	POS1371	0.845496	-	0.0339632		NEG979	NEG107	0.869221	+	0.0245362
POS2398	POS2642	0.845472	+	0.0339733		NEG939	NEG737	0.869108	-	0.0245778
NEG599	NEG617	0.845061	+	0.0341495		POS1896	POS650	0.869021	+	0.0246096
POS1833	POS1754	0.844906	+	0.0342158		NEG532	NEG648	0.868977	+	0.0246261
NEG752	NEG927	0.844793	+	0.0342646		NEG922	NEG925	0.868939	+	0.0246399
NEG389	NEG923	0.844789	+	0.0342663		NEG974	NEG749	0.868825	-	0.0246817
NEG925	NEG411	0.844745	+	0.0342849		NEG631	NEG720	0.868506	+	0.0247991
NEG537	NEG526	0.844738	+	0.034288		POS1724	POS1754	0.868394	+	0.0248404
POS1751	POS2668	0.844611	-	0.0343426		POS2420	POS2450	0.868368	+	0.0248502
NEG939	NEG755	0.844554	-	0.034367		NEG941	NEG914	0.868325	+	0.0248659
NEG931	NEG755	0.84411	-	0.0345581		NEG976	NEG944	0.868132	+	0.0249372
POS2635	POS2516	0.844008	+	0.0346023		NEG588	NEG599	0.868117	+	0.0249429
POS2473	POS2632	0.843518	+	0.0348141		NEG539	NEG33	0.868106	+	0.0249467
POS2626	POS1895	0.843362	+	0.0348818		NEG65	NEG107	0.86795	+	0.0250044
NEG770	NEG749	0.842668	-	0.0351829		POS2482	POS2595	0.867812	+	0.0250555
NEG631	NEG770	0.842609	+	0.0352084		POS2626	POS1768	0.867782	-	0.0250669
POS23	POS1826	0.842601	-	0.0352119		POS2637	POS2642	0.867606	+	0.0251319
POS2665	POS2628	0.84247	+	0.0352691		NEG928	NEG923	0.867578	+	0.0251424
POS1892	POS1829	0.842427	+	0.0352876		NEG588	NEG718	0.867503	-	0.0251702
NEG571	NEG101	0.842395	+	0.0353015		POS2646	POS2521	0.867485	+	0.0251767
POS2633	POS2482	0.842278	+	0.0353525		NEG939	NEG749	0.867476	-	0.02518
NEG715	NEG916	0.84208	+	0.0354391		NEG532	NEG65	0.867369	+	0.0252199
POS721	POS2595	0.842036	+	0.0354581		NEG599	NEG556	0.867243	+	0.0252666
POS2398	POS2450	0.842008	+	0.0354702		POS52	POS755	0.86718	-	0.0252902
POS1833	POS49	0.841989	-	0.0354785		NEG934	NEG749	0.867124	-	0.0253109
NEG419	NEG696	0.841944	-	0.0354982		NEG625	NEG65	0.86709	+	0.0253235
POS2665	POS57	0.841898	-	0.0355182		NEG544	NEG65	0.86692	+	0.0253871
POS2398	POS2624	0.841803	+	0.0355598		POS2398	POS2637	0.866857	+	0.0254103
NEG622	NEG771	0.841739	+	0.0355879		POS2520	POS2595	0.866785	+	0.0254371
POS2624	POS2472	0.841232	+	0.0358098		POS2473	POS1768	0.866632	-	0.0254942
NEG617	NEG718	0.841196	+	0.0358255		POS2420	POS2561	0.86648	+	0.0255511
POS2561	POS2595	0.84097	+	0.0359248		NEG532	NEG974	0.866369	-	0.0255928
NEG922	NEG927	0.840664	+	0.0360591		POS1731	POS23	0.866197	-	0.0256571
POS2635	POS1895	0.840373	+	0.0361873		NEG72	NEG544	0.86612	+	0.0256861
POS2624	POS2450	0.840354	+	0.0361959		POS2518	POS2482	0.866054	+	0.0257107
NEG39	NEG701	0.840264	-	0.0362356		NEG28	NEG665	0.865701	+	0.0258432
POS721	POS2661	0.840233	+	0.0362493		NEG579	NEG770	0.86566	-	0.0258588
POS2665	POS2666	0.840205	+	0.0362615		POS2518	POS2642	0.865423	+	0.0259479
NEG622	NEG927	0.840104	+	0.0363062		POS2626	POS2415	0.865406	+	0.0259543
NEG760	NEG623	0.839998	-	0.0363528		POS2533	POS2420	0.865032	+	0.0260951
NEG623	NEG680	0.839758	-	0.0364591		POS1793	POS1910	0.864846	+	0.0261657
POS2398	POS2473	0.839741	+	0.0364663		POS1903	POS1784	0.864795	+	0.026185
NEG914	NEG623	0.839471	-	0.0365859		POS2684	POS2472	0.864747	+	0.0262028
POS2646	POS2666	0.839469	+	0.036587		NEG934	NEG916	0.864695	+	0.0262226
NEG939	NEG623	0.839341	-	0.0366435		NEG934	NEG941	0.864678	+	0.0262292
NEG907	NEG927	0.839196	+	0.036708		POS2451	POS2642	0.864616	+	0.0262524
NEG917	NEG912	0.839104	+	0.0367487		NEG539	NEG544	0.864594	+	0.026261
POS2684	POS2450	0.838997	+	0.0367962		NEG696	NEG715	0.8644	+	0.0263345
NEG631	NEG771	0.838985	+	0.0368017		POS2626	POS1371	0.864269	+	0.0263842
NEG579	NEG544	0.838744	+	0.0369086		NEG913	NEG934	0.864174	+	0.0264201
NEG128	NEG33	0.838624	+	0.036962		POS2398	POS2586	0.864118	+	0.0264414
NEG627	NEG916	0.838568	-	0.036987		NEG916	NEG912	0.864101	+	0.0264479
POS2655	POS2482	0.838567	+	0.0369876		POS2646	POS2668	0.8639	+	0.0265244
NEG544	NEG17	0.838457	+	0.0370365		NEG604	NEG553	0.863874	+	0.0265341
NEG773	NEG17	0.838014	-	0.0372338		NEG979	NEG676	0.863829	+	0.0265514
POS2633	POS2520	0.837876	+	0.0372954		NEG532	NEG665	0.863818	+	0.0265554
POS2635	POS2661	0.837758	+	0.0373482		NEG618	NEG747	0.86365	+	0.0266194
NEG771	NEG913	0.837539	+	0.0374465		NEG625	NEG529	0.863613	+	0.0266335
POS2559	POS2579	0.83742	+	0.0374996		POS2666	POS2482	0.863453	+	0.0266946
NEG701	NEG65	0.837186	+	0.0376046		POS66	POS78	0.863439	+	0.0267002
NEG922	NEG625	0.837114	+	0.0376369		POS1731	POS81	0.863346	-	0.0267355
NEG627	NEG680	0.83702	-	0.037679		NEG39	NEG979	0.863107	+	0.026827
POS2665	POS2520	0.836521	+	0.0379033		NEG770	NEG665	0.863012	-	0.0268633
NEG559	NEG665	0.836379	+	0.0379676		POS2666	POS2415	0.862969	+	0.0268798
NEG976	NEG411	0.836065	+	0.038109		POS2473	POS2415	0.862733	+	0.0269701
NEG571	NEG764	0.835953	+	0.0381599		POS2684	POS2518	0.862725	+	0.0269732
POS2632	POS2628	0.835946	+	0.0381631		POS1833	POS2451	0.862698	-	0.0269836
POS24	POS1826	0.835921	-	0.0381743		NEG539	NEG526	0.862645	+	0.027004
POS2635	POS2493	0.835547	+	0.0383436		POS2577	POS2420	0.862598	+	0.0270221
POS1895	POS2642	0.835473	+	0.0383768		NEG928	NEG927	0.862411	+	0.0270937
POS7	POS1826	0.835451	-	0.0383869		NEG17	NEG28	0.862313	+	0.0271314
NEG668	NEG128	0.835393	+	0.038413		POS2613	POS2521	0.862184	+	0.0271809
POS2520	POS2516	0.8353	+	0.0384555		POS2632	POS2482	0.862162	+	0.0271897
POS2624	POS2523	0.835232	+	0.0384863		POS1841	POS1739	0.862124	+	0.0272043
NEG45	NEG664	0.835227	+	0.0384883		POS2668	POS2595	0.862072	+	0.0272243
POS1833	POS52	0.835168	-	0.038515		POS1720	POS1754	0.862003	+	0.027251
POS2398	POS2655	0.835159	+	0.0385194		POS2398	POS2632	0.86188	+	0.0272983
POS2523	POS2450	0.835078	+	0.0385561		POS32	POS57	0.861699	+	0.0273682
POS2626	POS2450	0.834967	+	0.0386065		NEG579	NEG604	0.861679	+	0.027376
POS2613	POS2561	0.834838	+	0.0386649		NEG539	NEG625	0.861592	+	0.0274093
NEG604	NEG65	0.834816	+	0.0386751		POS2451	POS2420	0.861537	+	0.0274305
POS1833	POS66	0.834773	-	0.0386947		NEG559	NEG28	0.861366	+	0.0274969
POS2666	POS756	0.834726	+	0.0387158		POS2523	POS2642	0.861221	+	0.0275531
NEG648	NEG623	0.834621	+	0.0387639		NEG17	NEG722	0.861053	-	0.0276183
POS2633	POS2666	0.834445	+	0.038844		NEG532	NEG752	0.860978	+	0.0276471
POS49	POS66	0.834437	+	0.0388475		POS2473	POS2642	0.860917	+	0.0276709
NEG627	NEG925	0.834428	-	0.0388519		POS1768	POS2561	0.860684	-	0.0277613
POS2451	POS2624	0.834425	+	0.0388532		POS756	POS1743	0.860261	+	0.027926
NEG980	NEG623	0.834355	-	0.0388849		POS2632	POS2415	0.86014	+	0.0279734
NEG604	NEG556	0.834289	+	0.0389152		NEG571	NEG747	0.859859	+	0.028083
POS2398	POS2420	0.834114	+	0.0389946		NEG39	NEG680	0.859859	+	0.0280832
NEG45	NEG648	0.834007	+	0.0390435		NEG571	NEG648	0.859749	+	0.0281261
POS2646	POS2637	0.833847	+	0.0391167		POS2633	POS2586	0.859651	+	0.0281644
NEG903	NEG128	0.833779	+	0.0391477		POS1919	POS4	0.859616	-	0.0281783
NEG696	NEG544	0.833775	+	0.0391495		NEG532	NEG28	0.85955	+	0.0282042
POS2624	POS2521	0.833732	+	0.0391695		NEG588	NEG680	0.859529	+	0.0282123
NEG755	NEG722	0.833587	-	0.0392356		NEG917	NEG956	0.859514	+	0.028218
POS2666	POS2561	0.833504	+	0.0392736		NEG939	NEG411	0.859493	+	0.0282264
POS2577	POS2493	0.833201	+	0.0394125		NEG623	NEG33	0.859296	+	0.0283037
NEG934	NEG625	0.833059	+	0.0394777		NEG532	NEG927	0.85924	-	0.0283257
POS2684	POS756	0.833008	+	0.0395009		POS2628	POS1371	0.859226	+	0.0283309
POS1793	POS1784	0.832999	+	0.0395054		NEG618	NEG648	0.859223	+	0.0283324
NEG773	NEG722	0.832804	+	0.0395946		NEG718	NEG65	0.859186	-	0.0283469
POS2666	POS2632	0.832802	+	0.0395956		NEG903	NEG389	0.859077	-	0.0283895
NEG944	NEG769	0.832715	+	0.0396359		POS1896	POS1826	0.859049	+	0.0284005
POS32	POS1739	0.832711	+	0.0396376		POS1735	POS350	0.858923	+	0.0284502
POS1833	POS1826	0.832571	+	0.0397019		POS2559	POS2420	0.858625	+	0.0285673
POS1751	POS1841	0.832418	+	0.0397723		NEG39	NEG65	0.858597	+	0.0285787
NEG622	NEG625	0.832393	+	0.0397837		NEG45	NEG539	0.858564	+	0.0285914
NEG691	NEG604	0.832225	+	0.0398616		NEG928	NEG914	0.858509	+	0.0286131
NEG691	NEG755	0.832157	+	0.0398928		POS52	POS1832	0.858504	-	0.0286151
POS1720	POS1371	0.83213	+	0.0399051		POS1768	POS2586	0.858357	-	0.0286731
NEG715	NEG760	0.832051	+	0.0399415		NEG718	NEG72	0.858304	-	0.0286941
NEG625	NEG623	0.832045	-	0.0399442		POS2518	POS2415	0.85816	+	0.0287509
NEG701	NEG680	0.831857	-	0.0400311		POS757	POS40	0.857921	+	0.0288458
NEG547	NEG623	0.831542	-	0.0401768		NEG668	NEG939	0.857855	-	0.0288718
POS1731	POS13	0.831266	-	0.0403047		POS2655	POS2668	0.857792	+	0.0288969
POS2579	POS2595	0.831121	+	0.0403721		NEG28	NEG747	0.857767	+	0.0289067
POS2520	POS2595	0.830739	+	0.0405492		POS40	POS1754	0.857592	+	0.0289761
POS2668	POS2628	0.830736	+	0.0405506		NEG539	NEG642	0.857398	+	0.0290532
POS2450	POS2561	0.830696	+	0.0405695		POS2472	POS1768	0.857308	-	0.0290888
NEG599	NEG664	0.830571	+	0.0406273		NEG532	NEG529	0.857263	+	0.0291068
POS2473	POS2646	0.830552	+	0.0406364		NEG907	NEG956	0.857234	+	0.0291183
POS2635	POS2521	0.830475	+	0.0406719		POS1739	POS1774	0.85719	+	0.0291357
NEG45	NEG28	0.830447	+	0.0406853		POS2633	POS2668	0.857185	+	0.0291378
POS2633	POS2628	0.830308	+	0.04075		NEG537	NEG571	0.857031	+	0.029199
NEG770	NEG956	0.830216	+	0.0407928		POS1768	POS2516	0.856909	-	0.0292475
NEG701	NEG769	0.83004	-	0.0408751		NEG681	NEG696	0.85678	+	0.0292991
NEG715	NEG755	0.829946	-	0.0409185		NEG664	NEG665	0.856578	+	0.0293798
NEG45	NEG588	0.829894	+	0.0409429		POS2624	POS2668	0.856553	+	0.0293897
POS2516	POS2561	0.829666	+	0.0410497		POS2624	POS2420	0.856521	+	0.0294027
POS2635	POS2450	0.829591	+	0.0410847		POS1833	POS42	0.856496	+	0.0294126
NEG622	NEG956	0.829508	+	0.0411234		NEG922	NEG974	0.856289	+	0.0294951
NEG773	NEG422	0.829247	+	0.0412455		NEG625	NEG680	0.856228	+	0.0295197
POS2398	POS2516	0.82919	+	0.0412725		NEG737	NEG927	0.855827	-	0.0296803
NEG623	NEG422	0.828858	-	0.0414282		NEG642	NEG938	0.855813	-	0.029686
NEG623	NEG747	0.828774	+	0.0414676		NEG922	NEG976	0.855655	+	0.0297496
POS2655	POS2523	0.828455	+	0.0416176		NEG537	NEG72	0.855545	+	0.0297939
NEG773	NEG909	0.828193	+	0.0417408		POS25	POS1832	0.855536	-	0.0297974
NEG691	NEG769	0.827613	-	0.0420145		POS2560	POS1768	0.855511	-	0.0298075
POS2646	POS2586	0.827592	+	0.0420245		POS1919	POS7	0.855501	-	0.0298113
POS1832	POS1371	0.827138	+	0.0422392		NEG769	NEG107	0.85512	+	0.0299647
NEG571	NEG604	0.826926	+	0.0423399		NEG974	NEG956	0.855042	+	0.0299961
NEG532	NEG28	0.826864	+	0.0423694		POS42	POS1739	0.854926	+	0.0300431
POS2473	POS2559	0.826772	+	0.0424128		POS2626	POS2420	0.854587	+	0.0301799
NEG913	NEG720	0.826738	+	0.0424288		POS1919	POS49	0.854534	-	0.0302013
POS2661	POS2482	0.826571	+	0.0425081		NEG681	NEG107	0.854508	+	0.0302119
POS2635	POS2666	0.826486	+	0.0425485		NEG625	NEG624	0.854348	+	0.0302767
NEG771	NEG623	0.826183	-	0.0426926		POS2533	POS1768	0.85434	-	0.0302801
POS1833	POS4	0.825914	-	0.0428208		NEG539	NEG81	0.854093	+	0.0303803
POS2579	POS2516	0.825882	+	0.0428361		POS2666	POS1371	0.853688	+	0.0305448
NEG627	NEG940	0.825695	-	0.0429257		POS2646	POS2420	0.853616	+	0.030574
NEG627	NEG772	0.825646	+	0.0429488		POS2637	POS2420	0.853547	+	0.0306022
POS1833	POS13	0.82549	-	0.0430234		NEG532	NEG72	0.85322	+	0.0307352
NEG668	NEG403	0.82537	+	0.0430809		NEG944	NEG925	0.853179	+	0.0307522
POS2684	POS2516	0.82527	+	0.0431286		NEG914	NEG944	0.853151	+	0.0307634
NEG715	NEG940	0.825266	+	0.0431304		NEG917	NEG976	0.853113	+	0.0307789
POS2559	POS2482	0.825261	+	0.0431331		NEG625	NEG676	0.853032	+	0.0308122
NEG696	NEG909	0.825146	-	0.0431881		NEG537	NEG65	0.85286	+	0.0308826
POS2628	POS2595	0.82513	+	0.0431953		NEG45	NEG696	0.852665	+	0.0309621
POS2493	POS2472	0.8251	+	0.0432101		NEG917	NEG939	0.852626	+	0.0309781
POS2560	POS2586	0.825083	+	0.0432182		NEG696	NEG529	0.852121	+	0.0311854
NEG691	NEG101	0.824661	+	0.0434205		NEG770	NEG101	0.851934	-	0.0312624
POS2684	POS2632	0.824462	+	0.043516		NEG547	NEG909	0.851865	+	0.0312905
NEG701	NEG931	0.824418	-	0.0435368		POS2547	POS2523	0.851666	+	0.0313728
NEG944	NEG749	0.824174	-	0.0436542		POS2666	POS2521	0.851622	+	0.0313907
POS2520	POS2533	0.824137	+	0.0436724		POS1896	POS2493	0.851076	-	0.0316159
NEG537	NEG128	0.823844	+	0.0438134		NEG529	NEG556	0.851037	+	0.0316322
POS2646	POS2493	0.823802	+	0.0438334		POS2420	POS2516	0.851021	+	0.031639
POS2398	POS2665	0.823604	+	0.043929		POS1731	POS13	0.850967	-	0.031661
POS1185	POS1910	0.823446	-	0.0440051		POS2420	POS2642	0.850959	+	0.0316643
POS1784	POS1754	0.823442	+	0.0440072		NEG543	NEG549	0.85086	+	0.0317055
NEG618	NEG627	0.823439	+	0.0440088		NEG668	NEG956	0.850709	-	0.031768
NEG931	NEG912	0.823284	+	0.0440836		NEG648	NEG556	0.850681	+	0.0317797
NEG622	NEG715	0.823262	+	0.044094		NEG544	NEG625	0.850599	+	0.0318137
NEG529	NEG107	0.823136	+	0.0441549		POS1903	POS32	0.850591	+	0.031817
NEG912	NEG927	0.823128	+	0.0441592		NEG529	NEG107	0.850526	+	0.0318438
NEG976	NEG912	0.82277	+	0.0443321		NEG65	NEG33	0.850128	+	0.0320094
POS2520	POS2586	0.822741	+	0.0443463		NEG72	NEG625	0.85007	+	0.0320332
POS1735	POS1829	0.822593	+	0.0444178		NEG65	NEG28	0.849806	+	0.0321434
NEG631	NEG927	0.822467	+	0.0444793		POS2613	POS2420	0.849314	+	0.0323487
POS2646	POS2533	0.822091	+	0.0446621		POS2632	POS2520	0.849236	+	0.0323813
POS2666	POS2415	0.821966	+	0.0447229		POS2684	POS1371	0.849141	+	0.0324208
POS1895	POS2523	0.821507	+	0.0449461		NEG770	NEG747	0.848971	-	0.0324923
POS1731	POS81	0.821224	-	0.0450844		POS350	POS757	0.848963	+	0.0324957
NEG543	NEG623	0.821135	-	0.0451281		POS665	POS721	0.848849	+	0.0325432
NEG537	NEG665	0.82054	+	0.045419		NEG770	NEG664	0.848832	-	0.0325504
NEG642	NEG33	0.820519	+	0.0454295		POS2579	POS2684	0.848777	+	0.0325734
POS2560	POS2665	0.820332	+	0.0455211		POS2635	POS2420	0.848575	+	0.0326581
NEG664	NEG556	0.819924	+	0.0457213		NEG618	NEG974	0.848561	-	0.0326642
POS1754	POS76	0.819845	-	0.0457604		NEG39	NEG72	0.848255	+	0.0327929
NEG907	NEG411	0.819816	+	0.0457747		POS2632	POS2668	0.848114	+	0.032852
POS2632	POS2493	0.819684	+	0.0458394		NEG941	NEG747	0.847919	-	0.0329344
NEG617	NEG648	0.819646	+	0.0458582		POS1751	POS1754	0.84755	+	0.03309
NEG941	NEG389	0.819504	+	0.0459282		POS2635	POS2415	0.847389	+	0.033158
NEG526	NEG648	0.819419	+	0.0459699		POS2684	POS2533	0.847194	+	0.0332404
NEG764	NEG972	0.819107	+	0.0461236		NEG917	NEG974	0.84694	+	0.033348
NEG773	NEG927	0.819075	+	0.0461394		POS2635	POS2520	0.846871	+	0.0333773
POS52	POS81	0.818897	+	0.0462276		NEG976	NEG422	0.846766	+	0.033422
POS2451	POS2642	0.818847	+	0.046252		NEG668	NEG941	0.846692	-	0.0334534
POS718	POS1892	0.81852	+	0.0464141		POS2646	POS1768	0.846435	-	0.0335626
NEG648	NEG665	0.818411	+	0.0464679		POS2518	POS1371	0.846398	+	0.0335785
NEG715	NEG81	0.818378	+	0.0464845		POS2523	POS1768	0.846253	-	0.0336401
NEG411	NEG722	0.818359	+	0.0464938		POS350	POS1754	0.846141	+	0.0336879
NEG913	NEG722	0.81818	+	0.0465823		NEG45	NEG556	0.846052	+	0.0337256
POS23	POS81	0.817912	+	0.0467155		NEG45	NEG571	0.845996	+	0.0337494
POS2398	POS2661	0.817897	+	0.0467227		NEG571	NEG752	0.845899	+	0.0337909
POS665	POS2595	0.817849	+	0.0467465		POS2398	POS2628	0.845859	+	0.033808
NEG701	NEG623	0.817062	+	0.0471386		NEG579	NEG718	0.845686	-	0.0338818
POS2646	POS2684	0.817033	+	0.0471527		NEG45	NEG532	0.845641	+	0.0339011
NEG537	NEG691	0.81693	+	0.0472042		POS2668	POS1371	0.845618	+	0.0339109
NEG39	NEG773	0.816768	+	0.0472848		POS721	POS646	0.845514	+	0.0339555
NEG939	NEG912	0.816727	+	0.0473057		NEG664	NEG65	0.845471	+	0.0339738
NEG715	NEG914	0.81667	+	0.047334		NEG642	NEG925	0.845294	-	0.0340497
NEG668	NEG691	0.816365	+	0.0474863		NEG944	NEG422	0.845199	+	0.0340903
NEG45	NEG604	0.816357	+	0.0474903		NEG941	NEG938	0.844985	+	0.034182
POS2637	POS2420	0.816113	+	0.0476126		NEG45	NEG107	0.844753	+	0.0342814
NEG664	NEG17	0.815926	+	0.0477065		NEG72	NEG28	0.84464	+	0.0343302
NEG979	NEG769	0.815803	+	0.0477683		NEG571	NEG81	0.844508	+	0.0343869
POS1833	POS7	0.815734	-	0.0478026		POS1731	POS24	0.844262	-	0.0344927
POS2473	POS2626	0.815556	+	0.047892		NEG39	NEG665	0.844096	+	0.0345646
POS2632	POS2586	0.81536	+	0.0479905		POS2632	POS2521	0.844066	+	0.0345775
POS42	POS1784	0.815287	-	0.0480274		POS2635	POS2482	0.843957	+	0.0346243
NEG45	NEG747	0.815095	+	0.0481239		POS2613	POS2668	0.843787	+	0.0346978
NEG537	NEG623	0.815045	+	0.0481492		NEG537	NEG974	0.84374	-	0.0347181
POS2579	POS2547	0.814988	+	0.0481777		NEG934	NEG944	0.843599	+	0.0347789
POS2579	POS2613	0.814923	+	0.0482106		NEG925	NEG411	0.843456	+	0.034841
NEG537	NEG579	0.814851	+	0.0482466		POS2626	POS2521	0.843276	+	0.0349187
POS1895	POS752	0.814779	+	0.048283		NEG72	NEG664	0.843236	+	0.0349363
POS2632	POS2637	0.814654	+	0.0483463		NEG128	NEG107	0.843214	+	0.0349458
POS2632	POS2533	0.81442	+	0.0484642		POS2398	POS2633	0.843142	+	0.0349767
NEG128	NEG737	0.814183	+	0.0485841		POS1833	POS2450	0.843063	-	0.0350114
NEG419	NEG623	0.814126	-	0.0486126		NEG618	NEG28	0.842946	+	0.0350618
NEG547	NEG773	0.813815	+	0.0487704		NEG664	NEG33	0.842881	+	0.0350902
NEG631	NEG934	0.81375	+	0.0488032		POS2533	POS1371	0.842817	+	0.035118
NEG979	NEG749	0.81367	-	0.048844		NEG928	NEG737	0.842781	-	0.0351335
NEG749	NEG722	0.813624	-	0.048867		NEG674	NEG907	0.842369	+	0.035313
POS1903	POS66	0.813529	-	0.0489154		POS756	POS1720	0.842284	+	0.0353501
NEG696	NEG771	0.813435	-	0.0489627		NEG579	NEG680	0.842273	+	0.0353546
POS1185	POS1920	0.813342	-	0.0490102		POS718	POS721	0.842258	+	0.0353611
POS42	POS76	0.812799	+	0.049286		NEG544	NEG665	0.842201	+	0.0353862
POS2521	POS1720	0.812728	-	0.0493223		NEG665	NEG107	0.84172	+	0.0355962
POS2577	POS2533	0.812528	+	0.0494243		NEG537	NEG556	0.841455	+	0.0357122
NEG917	NEG529	0.812517	+	0.0494297		NEG45	NEG618	0.841356	+	0.0357556
NEG17	NEG665	0.81249	+	0.0494433		NEG642	NEG928	0.84126	-	0.0357977
NEG419	NEG411	0.812213	+	0.0495847		NEG701	NEG17	0.841212	-	0.0358186
NEG642	NEG128	0.812111	+	0.0496367		POS1833	POS2482	0.841212	-	0.0358187
NEG696	NEG81	0.812103	-	0.0496411		POS1892	POS1826	0.841152	+	0.0358449
POS2451	POS2586	0.812059	+	0.0496636		NEG939	NEG28	0.840847	-	0.0359789
POS2637	POS2518	0.811948	+	0.0497201		POS2635	POS2521	0.84071	+	0.0360391
POS2626	POS2521	0.811774	+	0.0498094		POS1903	POS1774	0.840663	+	0.03606
NEG976	NEG749	0.81177	-	0.0498112		POS1731	POS7	0.84058	-	0.0360965
POS2579	POS2633	0.811757	+	0.0498179		NEG588	NEG676	0.840272	+	0.0362321
POS2666	POS2626	0.811498	+	0.0499503		NEG917	NEG927	0.84019	+	0.0362682
NEG45	NEG599	0.811475	+	0.0499621		POS1833	POS2472	0.840093	-	0.0363109
						NEG770	NEG676	0.839954	-	0.0363725
						POS345	POS1829	0.839849	+	0.0364187
						POS1731	POS4	0.839713	-	0.036479
						POS2520	POS2586	0.839709	+	0.0364805
						POS25	POS10	0.839613	+	0.0365229
						POS2613	POS1371	0.839478	+	0.0365828
						NEG72	NEG33	0.839347	+	0.0366409
						POS1731	POS2482	0.839226	-	0.0366946
						POS2493	POS1826	0.839053	-	0.0367711
						NEG674	NEG942	0.83888	+	0.0368483
						POS1903	POS66	0.838869	+	0.0368532
						POS1841	POS1774	0.838794	+	0.0368862
						NEG752	NEG526	0.838587	+	0.0369784
						POS1919	POS1895	0.838529	+	0.0370044
						NEG419	NEG941	0.838488	+	0.0370227
						NEG674	NEG938	0.838321	+	0.0370968
						POS1826	POS650	0.83822	+	0.0371422
						NEG715	NEG676	0.838093	+	0.0371987
						NEG571	NEG28	0.837951	+	0.0372619
						POS1783	POS755	0.837725	+	0.0373633
						POS1751	POS1720	0.837544	+	0.037444
						POS2633	POS2520	0.837531	+	0.0374498
						POS350	POS473	0.837372	+	0.0375212
						NEG39	NEG28	0.837122	+	0.0376331
						POS2632	POS2420	0.83711	+	0.0376388
						POS1910	POS755	0.837087	+	0.0376491
						NEG81	NEG664	0.836763	+	0.0377947
						POS1724	POS1720	0.836514	+	0.0379067
						NEG622	NEG604	0.836503	+	0.0379118
						POS2520	POS2628	0.836474	+	0.0379248
						POS2684	POS2450	0.836462	+	0.03793
						POS1793	POS1832	0.836358	+	0.037977
						NEG618	NEG529	0.836117	+	0.0380855
						POS2559	POS2668	0.835985	+	0.0381451
						POS2472	POS1371	0.835802	+	0.0382279
						NEG913	NEG931	0.835656	+	0.0382939
						NEG604	NEG65	0.835567	+	0.0383342
						NEG624	NEG65	0.835515	+	0.038358
						POS1731	POS2521	0.835493	-	0.0383679
						POS2493	POS1371	0.83547	+	0.0383784
						NEG772	NEG676	0.835338	+	0.0384383
						NEG718	NEG529	0.835092	-	0.0385497
						POS1768	POS2450	0.835016	-	0.0385843
						NEG537	NEG925	0.834708	-	0.038724
						NEG917	NEG923	0.834645	+	0.038753
						NEG770	NEG927	0.834513	+	0.038813
						NEG770	NEG17	0.834493	-	0.038822
						POS2633	POS2415	0.834415	+	0.0388576
						POS25	POS81	0.83441	+	0.0388599
						NEG668	NEG927	0.834211	-	0.0389506
						POS2666	POS2547	0.834007	+	0.0390437
						NEG976	NEG128	0.833912	-	0.0390869
						NEG681	NEG772	0.833736	+	0.0391675
						POS2575	POS2668	0.83367	+	0.0391979
						NEG907	NEG923	0.83363	+	0.0392161
						NEG696	NEG648	0.83341	+	0.0393169
						POS2684	POS2637	0.833385	+	0.0393284
						POS2628	POS2420	0.833368	+	0.039336
						POS2579	POS2547	0.833242	+	0.0393939
						NEG588	NEG642	0.832741	+	0.0396237
						NEG571	NEG938	0.832699	-	0.0396433
						NEG526	NEG983	0.83264	-	0.0396703
						NEG941	NEG925	0.832615	+	0.0396816
						POS52	POS81	0.832606	+	0.0396857
						NEG39	NEG696	0.832533	+	0.0397195
						POS2633	POS2482	0.832444	+	0.0397606
						NEG903	NEG916	0.832415	+	0.0397739
						POS2577	POS2684	0.832224	+	0.0398618
						NEG980	NEG403	0.832114	+	0.0399127
						POS2420	POS2586	0.831753	+	0.0400794
						NEG715	NEG680	0.831689	+	0.0401087
						NEG571	NEG625	0.831476	+	0.0402076
						NEG588	NEG648	0.831472	+	0.0402091
						NEG696	NEG770	0.831112	-	0.0403759
						POS662	POS721	0.830734	+	0.0405517
						POS2661	POS1371	0.830605	+	0.0406118
						POS1724	POS1829	0.830591	+	0.0406183
						POS2668	POS2472	0.830403	+	0.0407054
						NEG72	NEG604	0.830289	+	0.0407588
						NEG760	NEG107	0.829976	+	0.0409047
						NEG549	NEG680	0.829856	+	0.0409606
						POS1754	POS1743	0.829802	+	0.0409858
						POS756	POS755	0.829786	+	0.0409935
						POS1724	POS57	0.829725	+	0.0410217
						NEG627	NEG928	0.82968	+	0.0410431
						NEG579	NEG529	0.829648	+	0.041058
						POS1833	POS2516	0.829143	-	0.0412944
						NEG914	NEG927	0.829086	+	0.0413211
						NEG559	NEG752	0.828874	+	0.0414203
						POS1833	POS2560	0.828661	-	0.0415207
						POS2633	POS1371	0.828622	+	0.0415391
						NEG931	NEG938	0.82853	+	0.0415823
						NEG718	NEG928	0.82835	+	0.041667
						POS57	POS78	0.828273	+	0.0417032
						NEG752	NEG680	0.828214	+	0.0417309
						NEG72	NEG624	0.828077	+	0.0417952
						NEG526	NEG925	0.828073	-	0.0417974
						NEG642	NEG747	0.827778	+	0.0419367
						NEG642	NEG956	0.827773	-	0.041939
						NEG627	NEG925	0.827711	+	0.0419683
						NEG914	NEG737	0.82761	-	0.0420157
						POS1751	POS57	0.827606	+	0.042018
						NEG28	NEG676	0.827472	+	0.0420813
						POS2633	POS2420	0.82743	+	0.042101
						NEG537	NEG588	0.827254	+	0.0421842
						NEG532	NEG976	0.826747	-	0.0424244
						POS1731	POS52	0.826678	-	0.0424575
						NEG39	NEG559	0.826635	+	0.0424779
						NEG715	NEG979	0.826389	+	0.042595
						POS1833	POS2646	0.826333	-	0.0426215
						POS2521	POS10	0.826278	+	0.0426476
						NEG939	NEG722	0.826219	+	0.0426758
						POS24	POS52	0.826169	+	0.0426993
						POS1833	POS2473	0.826139	-	0.042714
						POS1751	POS350	0.825724	+	0.0429117
						NEG539	NEG604	0.825554	+	0.0429927
						POS1833	POS2523	0.825433	-	0.0430508
						POS1731	POS25	0.825412	-	0.0430608
						NEG691	NEG543	0.825226	+	0.0431494
						NEG760	NEG8	0.825058	-	0.04323
						NEG571	NEG925	0.824702	-	0.0434007
						NEG45	NEG588	0.82459	+	0.0434545
						NEG33	NEG665	0.824472	+	0.0435111
						NEG928	NEG934	0.823881	+	0.0437953
						POS662	POS1826	0.823859	+	0.043806
						POS2665	POS2668	0.823586	+	0.0439375
						NEG532	NEG17	0.823564	+	0.0439482
						NEG537	NEG559	0.823443	+	0.0440068
						NEG623	NEG680	0.823424	+	0.0440161
						NEG559	NEG976	0.823409	-	0.0440229
						NEG539	NEG718	0.823132	-	0.0441573
						NEG773	NEG980	0.823079	+	0.0441826
						NEG81	NEG549	0.823048	+	0.0441975
						POS1896	POS2684	0.822684	-	0.0443738
						NEG403	NEG939	0.822599	+	0.0444152
						POS2521	POS2586	0.82241	+	0.044507
						NEG579	NEG625	0.822385	+	0.044519
						NEG917	NEG925	0.822205	+	0.0446062
						POS2451	POS1768	0.822108	-	0.0446537
						NEG579	NEG747	0.822083	+	0.0446657
						NEG676	NEG556	0.822046	+	0.044684
						NEG45	NEG680	0.821964	+	0.0447237
						POS10	POS2482	0.82188	+	0.0447644
						NEG769	NEG923	0.821714	-	0.0448452
						NEG627	NEG934	0.821649	+	0.0448768
						NEG941	NEG974	0.821108	+	0.045141
						NEG913	NEG944	0.820942	+	0.0452223
						NEG599	NEG622	0.820676	+	0.0453523
						POS1735	POS756	0.820402	+	0.0454866
						POS1774	POS57	0.820273	+	0.0455498
						POS2521	POS2533	0.820224	+	0.0455742
						NEG979	NEG916	0.820092	+	0.0456387
						POS2482	POS2561	0.820087	+	0.0456413
						POS2520	POS2642	0.819202	+	0.0460768
						POS1903	POS49	0.819104	+	0.0461255
						NEG627	NEG922	0.819014	+	0.0461696
						POS646	POS650	0.818778	+	0.0462861
						POS1731	POS1832	0.818642	+	0.0463536
						NEG526	NEG737	0.818609	+	0.0463701
						NEG938	NEG747	0.81849	-	0.0464287
						NEG928	NEG939	0.818489	+	0.0464293
						NEG642	NEG529	0.81824	+	0.0465525
						POS2451	POS2547	0.818204	+	0.0465703
						NEG604	NEG549	0.818153	+	0.046596
						POS1751	POS1739	0.817884	+	0.0467295
						NEG627	NEG668	0.817855	-	0.0467439
						NEG101	NEG529	0.817491	+	0.0469248
						NEG718	NEG938	0.817382	+	0.046979
						POS2575	POS1371	0.817365	+	0.0469876
						POS40	POS756	0.81717	+	0.0470844
						POS2655	POS1371	0.817168	+	0.0470857
						NEG715	NEG772	0.81702	+	0.0471592
						NEG718	NEG769	0.816918	-	0.0472102
						NEG752	NEG81	0.816796	+	0.0472708
						NEG642	NEG944	0.816585	-	0.0473765
						POS32	POS76	0.816436	+	0.0474509
						NEG976	NEG737	0.816145	-	0.0475968
						NEG956	NEG17	0.816098	-	0.0476201
						NEG648	NEG107	0.816024	+	0.0476573
						POS1724	POS1903	0.815819	+	0.0477598
						POS1896	POS721	0.815686	+	0.0478267
						POS2450	POS1371	0.815679	+	0.0478301
						NEG539	NEG101	0.815679	+	0.0478304
						POS2577	POS2668	0.815552	+	0.0478938
						POS1784	POS66	0.815529	+	0.0479057
						POS2684	POS2516	0.815504	+	0.0479183
						NEG913	NEG928	0.815449	+	0.047946
						POS2547	POS2595	0.81509	+	0.0481261
						NEG627	NEG907	0.814914	+	0.0482149
						POS1903	POS40	0.814835	+	0.048255
						POS345	POS1720	0.814771	+	0.0482872
						POS2624	POS1371	0.814742	+	0.0483018
						NEG907	NEG747	0.814529	-	0.0484093
						NEG976	NEG749	0.814458	-	0.0484452
						POS1774	POS1829	0.814373	+	0.0484882
						NEG529	NEG680	0.814322	+	0.0485139
						NEG696	NEG680	0.814271	+	0.0485396
						POS2561	POS2415	0.81426	+	0.0485449
						NEG532	NEG939	0.814241	-	0.0485547
						NEG39	NEG625	0.814223	+	0.0485637
						POS2493	POS650	0.814059	-	0.0486465
						NEG913	NEG916	0.813855	+	0.0487498
						POS1751	POS2633	0.813821	-	0.0487674
						NEG934	NEG956	0.813639	+	0.0488594
						NEG625	NEG648	0.813302	+	0.0490307
						POS2560	POS2547	0.813233	+	0.0490655
						POS1833	POS2518	0.813107	-	0.0491293
						NEG648	NEG17	0.812988	+	0.0491899
						POS23	POS52	0.812883	+	0.0492436
						POS2561	POS2642	0.81285	+	0.0492601
						POS2632	POS1371	0.812732	+	0.0493201
						NEG72	NEG128	0.812553	+	0.0494117
						POS10	POS2415	0.812513	+	0.0494318
						NEG411	NEG927	0.812473	+	0.049452
						NEG559	NEG680	0.812321	+	0.0495296
						NEG907	NEG737	0.812276	-	0.0495528
						NEG696	NEG718	0.812249	-	0.0495664
						NEG755	NEG411	0.812025	+	0.0496811
						NEG618	NEG737	0.811946	+	0.0497214
						NEG45	NEG625	0.811891	+	0.0497494
						POS40	POS1784	0.811732	+	0.0498306
						POS2521	POS2561	0.811469	+	0.0499652
						NEG559	NEG544	0.811437	+	0.049982
						POS1774	POS1754	0.811412	+	0.0499947
