# Supplementary material for: Integrated Lipidomic and Amino Acid Metabolomic Analyses Reveal Muscle Metabolic Differences in Tibetan Sheep Under Grazing and House-Feeding Systems
Source: Animals (Basel). 2026 Jul 3;16(13):2053. doi: 10.3390/ani16132053 (PMC13360594; doi:10.3390/ani16132053)
Supplement: Supplementary file 1 [file animals-16-02053-s001.zip › Supplementary Table S3.xlsx]

## Sheet: Significantly up- and down-regu
ID	C1	C2	C3	C4	C5	C6	L1	L2	L3	L4	L5	L6	control_mean	case_mean	log2_FC(case_mean/control_mean)	Pvalue	FDR	VIP	Compounds	Class	IonFormula	RT	CalcMz	CAS	HMDB
NEG749	7.54279	8.46691	6.10949	2.29319	8.48218	4.3207	0.702216	1.27233	1.42013	2.23579	1.53376	1.01009	6.20254	1.36239	-2.18672	0.000889663	0.0121856	1.63036	PE(18:1e_22:3)-H	PE	C45 H83 O7 N1 P1	13.7899	780.591	--	--
NEG696	89.7326	51.9797	79.0863	21.0743	55.6962	75.3661	10.7674	14.1128	20.2662	15.3251	13.2436	13.1874	62.1559	14.4837	-2.10146	0.00086065	0.0121856	5.34018	PE(18:0_20:5)-H	PE	C43 H75 O8 N1 P1	10.4888	764.524	--	--
NEG748	5.77689	5.15669	3.57926	2.07262	6.90184	3.00387	1.24286	1.67083	0.778127	0.786461	1.26805	1.33084	4.41519	1.17953	-1.90427	0.00167929	0.0146625	1.2441	PE(18:0e_22:4)-H	PE	C45 H83 O7 N1 P1	13.0086	780.591	--	--
NEG353	6.29364	3.61686	5.20054	1.65872	5.88485	3.96087	0.853863	2.30506	1.94397	0.283066	1.21367	0.840005	4.43591	1.23994	-1.83896	0.00191001	0.0154855	1.2821	Hex2Cer(d34:6)-H	Hex2Cer	C46 H76 O13 N1	9.103	850.532	--	--
NEG755	41.863	33.6349	34.4627	13.9875	46.5613	24.1233	8.40415	10.9914	8.0898	8.63894	9.683	8.88044	32.4388	9.11462	-1.83146	0.000726261	0.0121856	3.55519	PE(18:1e_22:4)-H	PE	C45 H81 O7 N1 P1	12.9921	778.576	--	--
POS1881	544.152	447.237	773.192	201.833	488.152	877.004	180.122	148.174	130.412	150.656	182.058	189.046	555.261	163.411	-1.76466	0.002723	0.0422826	12.5542	PE(39:5e)+H	PE	C44 H81 O7 N1 P1	10.5927	766.575	--	--
NEG747	11.1502	8.975	7.98047	3.44888	4.58258	5.07791	1.38908	1.83277	2.53085	2.56086	2.24856	1.65232	6.86917	2.03574	-1.75458	0.00280571	0.0186662	1.57316	PE(18:0_22:4)-H	PE	C45 H81 O8 N1 P1	12.4292	794.571	--	--
POS1903	21.6021	23.3962	20.2159	7.43	24.9253	13.732	3.99098	5.41209	8.32776	5.5216	5.22865	4.70251	18.5503	5.5306	-1.74593	0.000892885	0.0274458	2.5128	PE(18:0p_22:4)+H	PE	C45 H83 O7 N1 P1	13.0104	780.59	--	--
NEG664	5.41325	3.97787	4.01466	1.96641	3.32918	2.95843	0.522051	0.529349	2.44045	1.31824	0.71879	1.10581	3.60997	1.10578	-1.70692	0.00119276	0.0132569	1.14998	PE(20:1_18:1)-H	PE	C43 H81 O8 N1 P1	12.4928	770.571	--	--
NEG623	46.4111	36.7744	39.4744	13.2098	31.3749	35.9452	9.42774	8.53463	14.0161	10.726	9.97261	10.1585	33.865	10.4726	-1.69318	0.000524383	0.0119385	3.73713	PE(16:1e_20:3)-H	PE	C41 H75 O7 N1 P1	11.896	724.529	--	--
POS1784	32.3806	28.6673	26.6413	10.6774	20.9802	25.7202	8.1259	7.38022	11.7719	8.70461	8.46647	6.48455	24.1778	8.48894	-1.51003	0.000601428	0.0273096	2.81925	PE(18:0p_18:3)+H	PE	C41 H77 O7 N1 P1	11.9142	726.543	--	--
POS1750	59.9241	26.2504	32.1134	12.9505	31.2869	38.7871	11.2147	6.9984	20.9933	10.5387	14.7713	8.57288	33.5521	12.1815	-1.4617	0.00944779	0.0731051	3.13523	PE(12:0p_23:1)+H	PE	C40 H79 O7 N1 P1	10.554	716.559	--	--
NEG499	11.4135	11.4352	7.7033	2.53847	6.52772	5.56451	2.78149	3.43144	3.45379	2.0431	2.86488	2.10506	7.53045	2.77996	-1.43767	0.00796362	0.0301733	1.52093	PA(45:7)-H	PA	C48 H80 O8 N0 P1	10	815.56	--	--
POS1301	33.3522	25.9664	33.0197	15.3432	22.496	33.1789	8.53755	10.788	14.6063	11.893	8.2043	9.48762	27.2261	10.5861	-1.36281	0.000370162	0.0273096	2.7982	PC(25:1_11:2)+H	PC	C44 H83 O8 N1 P1	10.945	784.585	--	--
NEG627	171.98	140.509	187.252	64.8091	133.17	189.068	59.9768	60.9076	58.5418	54.4929	57.3411	61.4545	147.798	58.7858	-1.33009	0.00091966	0.0121856	7.38883	PE(16:1e_20:4)-H	PE	C41 H73 O7 N1 P1	10.9855	722.513	--	--
POS1400	10.0858	7.13682	10.0995	3.97607	6.66273	9.43931	2.98185	3.31858	3.6939	3.22202	3.18289	2.54754	7.90005	3.1578	-1.32294	0.000810067	0.0273096	1.49077	PC(19:1_18:3)+H	PC	C45 H83 O8 N1 P1	10.4587	796.585	--	--
POS1829	32.8805	25.1551	25.7871	15.0135	20.127	20.3418	5.43637	5.45759	20.0505	10.4756	7.31095	7.04118	23.2175	9.29537	-1.32063	0.00211726	0.0386385	2.57946	PE(18:0_20:3)+H	PE	C43 H81 O8 N1 P1	12.4972	770.569	--	--
POS1221	6.75067	4.85546	5.51051	3.00968	4.30838	4.68272	1.12787	1.14321	4.09183	2.26697	1.51576	1.55826	4.8529	1.95065	-1.31489	0.00174014	0.0384853	1.18018	PC(17:1_18:2)+H	PC	C43 H81 O8 N1 P1	12.493	770.569	--	--
POS1793	162.445	130.424	177.179	61.3536	115.407	179.178	58.0199	68.7717	55.4852	51.3712	57.5305	52.1194	137.665	57.2163	-1.26666	0.0015448	0.0378973	6.04629	PE(16:0p_20:4)+H	PE	C41 H75 O7 N1 P1	11.0059	724.528	--	--
POS1814	13.1675	15.6971	10.2593	6.16008	9.30048	8.25923	4.04986	4.24001	4.99834	4.92447	3.97665	4.02117	10.474	4.36842	-1.26162	0.00156929	0.0378973	1.69775	PE(20:3e_17:1)+H	PE	C42 H79 O7 N1 P1	12.3942	740.559	--	--
NEG35	25.5144	17.4904	17.5829	10.8749	18.6331	16.6297	5.79624	5.4073	12.0923	8.57617	7.05372	7.13499	17.7876	7.67678	-1.2123	0.000852735	0.0121856	2.32394	CL(18:2_16:1_18:2_18:2)-H	CL	C79 H139 O17 P2	15.9549	1421.95	--	--
NEG599	131.189	129.416	79.4489	39.2716	57.4794	85.235	33.7446	39.4595	49.6594	33.4238	49.3791	27.9445	87.0068	38.9351	-1.16006	0.0118756	0.0389954	4.71599	PE(18:1_18:2)-H	PE	C41 H75 O8 N1 P1	10.6979	740.524	--	--
POS1317	178.636	140.087	274.119	195.261	173.998	220.483	146.221	82.2903	94.4319	89.5567	73.0157	59.5749	197.097	90.8485	-1.11737	0.000789046	0.0273096	5.74986	PC(36:4)+H	PC	C44 H81 O8 N1 P1	10.0386	782.569	-	HMDB0013435
POS1185	6.33419	6.16352	7.43123	2.81721	5.21024	6.2219	2.85822	2.54143	2.56261	2.56459	2.47957	2.84998	5.69638	2.64273	-1.10802	0.000820851	0.0273096	1.19494	PC(14:1e_20:4)+H	PC	C42 H77 O7 N1 P1	11.4021	738.543	--	--
POS996	12.2975	5.04071	6.90686	3.64836	6.65541	9.11717	3.35325	2.32783	4.5171	3.03495	4.37805	2.74956	7.27768	3.39346	-1.10072	0.0139654	0.0931245	1.28394	PC(8:1e_24:1)+H	PC	C40 H79 O7 N1 P1	10.4601	716.559	--	--
POS1847	13.4327	12.9173	16.3571	8.66722	8.98145	19.9934	6.55111	5.84979	6.23369	5.85205	7.20844	7.13755	13.3915	6.47211	-1.04901	0.0031388	0.0435598	1.61262	PE(18:0e_20:5)+H	PE	C43 H79 O7 N1 P1	10.2971	752.559	--	--
NEG65	28.9023	32.2406	31.3442	15.2567	16.2931	20.3861	9.41402	10.1562	17.2448	11.7005	12.4023	8.98687	24.0705	11.6508	-1.04684	0.00421763	0.0213212	2.47347	CL(18:2_18:1_18:2_18:2)-H	CL	C81 H143 O17 P2	16.0236	1449.98	--	--
POS1550	9.6035	4.4696	5.5122	4.23332	9.22233	5.85002	2.53814	3.27883	3.52939	3.53656	3.43635	2.9635	6.48183	3.2138	-1.01212	0.00731169	0.0651111	1.13227	PC(40:6)+H	PC	C48 H85 O8 N1 P1	10.1756	834.601	-	HMDB0013422
NEG539	94.8081	47.5939	56.5933	36.2967	66.579	61.7372	27.0372	23.427	46.1155	33.9334	38.4296	21.1122	60.6014	31.6758	-0.935967	0.00941018	0.0334747	3.68753	PE(16:1e_18:1)-H	PE	C39 H75 O7 N1 P1	12.1664	700.529	--	--
NEG136	4.41952	5.91857	6.22294	2.81557	4.60359	5.34148	2.83923	3.48008	2.11983	2.18609	2.30834	2.44375	4.88695	2.56289	-0.931164	0.00169523	0.0146625	1.13697	CL(75:2)-H	CL	C84 H159 O17 P2	12.198	1502.11	--	--
NEG559	24.1995	15.3505	13.4094	8.81316	18.2046	10.528	6.91388	5.80746	12.214	8.77731	8.69586	5.25411	15.0842	7.94377	-0.925142	0.0172113	0.0513333	1.74234	PE(18:1e_17:1)-H	PE	C40 H77 O7 N1 P1	12.5574	714.544	--	--
POS104	41.617	41.1786	42.5615	20.5535	18.6563	27.1365	13.5962	14.841	28.9342	16.8287	17.5514	9.65436	31.9506	16.901	-0.918735	0.0171178	0.104716	2.62569	CL(73:6)+H	CL	C82 H149 O17 P2	16	1468.03	--	--
NEG72	98.68	106.944	103.512	57.4169	54.3301	66.2957	35.592	39.6575	63.0501	43.9965	46.3833	34.9143	81.1964	43.9323	-0.886134	0.00631162	0.0269427	4.15191	CL(18:2_18:2_18:2_18:2)-H	CL	C81 H141 O17 P2	16.0124	1447.96	--	--
NEG562	28.4392	22.7126	19.4032	10.6383	14.9232	12.3264	9.57695	8.61098	12.8376	8.69078	12.0452	7.04832	18.0738	9.80164	-0.882807	0.0173782	0.0513823	1.86628	PE(18:2e_17:1)-H	PE	C40 H75 O7 N1 P1	11.6422	712.529	--	--
NEG681	289.891	194.767	226.929	167.654	167.393	183.691	87.6559	78.2471	174.079	117.861	94.1334	121.591	205.054	112.261	-0.869145	0.00301807	0.0190249	6.59428	PE(18:0_20:4)-H	PE	C43 H77 O8 N1 P1	11.6118	766.539	--	--
POS1730	9.65897	4.59267	4.90748	3.13683	5.69382	6.97263	3.11218	2.80745	4.32759	3.176	3.98179	2.12242	5.82707	3.25457	-0.840302	0.0253726	0.133705	1.06493	PE(12:0p_22:0)+H	PE	C39 H79 O7 N1 P1	12.1782	704.559	--	--
NEG544	153.218	81.0384	93.4874	46.0341	63.8464	82.5822	44.1258	46.997	67.3123	40.8821	60.4202	35.3705	86.701	49.1847	-0.81784	0.0384685	0.0931702	3.978	PE(16:1e_18:2)-H	PE	C39 H73 O7 N1 P1	11.2196	698.513	--	--
POS1463	49.6224	29.5901	49.5784	21.2998	43.6483	41.5084	18.4678	33.6328	22.0804	16.5831	24.3153	18.5986	39.2079	22.2797	-0.815417	0.00974757	0.0739497	2.64843	PC(38:6)+H	PC	C46 H81 O8 N1 P1	9.20405	806.569	132213-85-5	HMDB0013409
POS1449	114.79	63.7982	96.9732	65.771	119.723	94.8895	51.0587	59.6525	57.0307	53.9087	51.8269	46.4401	92.6576	53.3196	-0.797243	0.002544	0.0409418	3.98526	PC(38:5)+H	PC	C46 H83 O8 N1 P1	10.0925	808.585	-	HMDB0013432
NEG618	8.26518	6.11905	7.24606	5.22766	5.34058	7.56993	3.17713	3.02388	4.86781	4.15692	4.53467	3.23536	6.62808	3.83263	-0.790256	0.000936493	0.0121856	1.20386	PE(16:0_20:4)-H	PE	C41 H73 O8 N1 P1	10.3651	738.508	--	--
NEG877	11.3023	10.2904	12.8714	7.1715	8.01435	14.5129	5.84239	6.87301	6.14753	6.95821	5.88296	5.72352	10.6938	6.23794	-0.777635	0.00340078	0.0198524	1.59997	PG(20:0_20:3)-H	PG	C46 H84 O10 N0 P1	9.92119	827.581	--	--
NEG502	66.1561	54.8955	56.0957	32.8958	44.7449	34.2531	23.8316	27.7359	37.9027	29.1454	30.4896	22.2341	48.1735	28.5565	-0.754418	0.00728385	0.0287231	3.02757	PA(24:0_22:6)-H	PA	C49 H84 O8 N0 P1	11.2768	831.591	--	--
POS2300	14.8766	13.5526	11.3907	12.3086	10.9655	6.95841	6.97886	7.89352	8.57856	6.13028	6.26133	6.1623	11.6754	7.00081	-0.737877	0.0027901	0.0422826	1.26653	SPH(d12:0)+H	SPH	C12 H28 O2 N1	1.018	218.211	--	--
POS1819	17.4108	18.444	15.5791	9.4769	12.5286	14.6261	9.6924	9.05438	7.81846	8.88365	9.68717	7.83616	14.6776	8.8287	-0.733341	0.00177686	0.0384853	1.66771	PE(20:4e_17:1)+H	PE	C42 H77 O7 N1 P1	11.6144	738.543	--	--
POS1156	593.326	430.942	538.833	240.995	326.902	584.148	300.321	251.743	282.838	226.929	347.642	227.19	452.524	272.777	-0.730273	0.016323	0.101621	8.83716	PC(18:3e_16:0)+H	PC	C42 H81 O7 N1 P1	10.8108	742.575	--	--
POS1128	301.212	147.673	238.465	139.693	195.876	260.856	131.04	107.481	155.608	127.43	159.518	103.903	213.963	130.83	-0.709665	0.0138395	0.0931245	5.85346	PC(16:2e_18:0)+H	PC	C42 H83 O7 N1 P1	11.7618	744.59	--	--
POS1751	12.088	8.39692	7.38074	5.85577	9.83068	6.33399	4.30111	3.96889	7.69319	5.68617	6.22946	2.85084	8.31436	5.12161	-0.699007	0.0232486	0.126886	1.20634	PE(18:0p_17:1)+H	PE	C40 H79 O7 N1 P1	12.5699	716.559	--	--
NEG701	279.488	299.114	322.598	200.515	267.916	258.451	174.5	188.286	167.434	152.788	165.006	160.723	271.347	168.123	-0.690625	0.000166169	0.0118268	7.56742	PE(18:1e_20:4)-H	PE	C43 H77 O7 N1 P1	12.1822	750.544	--	--
POS107	8.87681	6.07014	9.05924	5.52206	6.54851	6.51421	4.44922	4.82919	5.61508	3.47273	4.13417	4.03362	7.0985	4.42234	-0.682705	0.00282485	0.0422826	1.05619	CL(74:11)+H	CL	C83 H141 O17 P2	16.0275	1471.96	-	HMDB0112049
POS1735	85.937	45.1029	44.4112	34.7514	51.4612	48.9476	28.5574	26.4475	47.6883	34.1336	41.8654	18.2995	51.7685	32.832	-0.656975	0.0487391	0.200515	2.86241	PE(16:0p_18:1)+H	PE	C39 H77 O7 N1 P1	12.185	702.543	--	--
POS1223	15.3816	21.6348	17.0022	9.02227	10.4627	13.007	9.96756	8.02444	7.36844	7.5318	11.9954	10.717	14.4184	9.26743	-0.637672	0.0300169	0.14871	1.38052	PC(35:3e)+H	PC	C43 H83 O7 N1 P1	11.2798	756.59	--	--
NEG718	73.5035	65.1646	73.869	45.5811	51.3952	91.423	44.8125	43.9321	38.8007	41.013	44.2045	47.7866	66.8227	43.4249	-0.621816	0.00704194	0.0284594	3.59904	PE(18:1e_20:5)-H	PE	C43 H75 O7 N1 P1	11.0463	748.529	--	--
NEG690	30.0247	32.3791	35.6136	24.8276	25.5282	26.2901	21.6546	19.2464	21.0248	18.5882	17.0552	16.2446	29.1105	18.969	-0.617901	0.000422486	0.0118268	2.21317	PE(18:0e_20:4)-H	PE	C43 H79 O7 N1 P1	12.2021	752.56	--	--
NEG691	44.8975	39.0714	41.4129	29.5975	39.8272	27.4924	25.2544	28.1341	26.5782	23.4254	22.0951	20.0427	37.0498	24.255	-0.611185	0.00194986	0.0154855	2.40789	PE(18:1e_20:3)-H	PE	C43 H79 O7 N1 P1	12.7709	752.56	--	--
POS1229	62.5069	40.6899	53.9731	41.5323	33.7262	50.1704	24.0854	22.8869	47.258	32.6961	27.8765	30.4208	47.0998	30.8706	-0.609486	0.0156776	0.0998116	2.46934	PC(15:0_20:4)+H	PC	C43 H79 O8 N1 P1	11.6286	768.554	--	--
NEG579	27.8424	23.0396	16.8886	13.6286	18.2646	16.3084	10.0357	11.3464	18.1152	13.0736	15.1607	8.56018	19.3287	12.7153	-0.604178	0.0272377	0.0715205	1.58807	PE(18:1_18:1)-H	PE	C41 H77 O8 N1 P1	11.6506	742.539	--	--
POS1938	92.6489	146.851	175.645	116.808	124.068	131.258	94.3092	93.9094	65.7961	86.077	87.0819	98.0931	131.213	87.5444	-0.583826	0.00560997	0.0571973	3.46217	PE(41:5e)+H	PE	C46 H85 O7 N1 P1	11.7985	794.606	--	--
POS2301	36.993	33.9815	28.2418	28.5644	25.9091	18.9435	21.728	23.1516	20.8483	15.9652	17.3312	19.5958	28.7722	19.77	-0.541362	0.009417	0.0731051	1.7056	SPH(d14:0)+H	SPH	C14 H32 O2 N1	1.10928	246.243	--	--
POS2238	24.7625	19.7818	23.8933	15.2544	16.7275	19.9835	9.57573	17.5227	14.61	16.4829	16.869	8.75901	20.0672	13.9699	-0.522515	0.0197706	0.115424	1.61747	SM(d18:1_24:1)+H	SM	C47 H94 O6 N2 P1	13.4412	813.684	--	--
POS1849	71.4779	61.183	70.1222	50.7513	47.7064	65.4265	45.2721	49.6814	43.6105	38.7449	47.5933	36.7785	61.1112	43.6135	-0.486663	0.00321977	0.0435598	2.68137	PE(16:0p_22:5)+H	PE	C43 H77 O7 N1 P1	11.0655	750.543	--	--
POS1839	244.943	279.91	293.371	200.808	226.611	237.703	191.334	216.052	170.239	153.681	181.705	149.21	247.224	177.037	-0.481774	0.00230457	0.0386385	5.39079	PE(16:0p_22:4)+H	PE	C43 H79 O7 N1 P1	12.2036	752.559	--	--
POS2345	236.204	212.547	161.082	142.95	155.546	122.044	111.87	117.747	127.01	122.238	125.783	145.952	171.729	125.1	-0.457047	0.0297514	0.147916	4.12432	SPH(t18:0)+H	SPH	C18 H40 O3 N1	1.26063	318.3	--	--
POS1832	28.4395	28.0216	28.5229	19.8974	20.9839	24.3688	22.618	22.6445	16.9019	15.4252	18.4364	15.3653	25.039	18.5652	-0.431577	0.011488	0.0820489	1.5996	PE(16:1p_22:2)+H	PE	C43 H81 O7 N1 P1	12.2157	754.575	--	--
POS1833	28.6503	25.3061	25.7193	21.6098	21.574	17.3789	17.7433	21.7325	20.828	17.5767	18.2592	12.1218	23.3731	18.0436	-0.373359	0.0313552	0.152653	1.43256	PE(18:0p_20:3)+H	PE	C43 H81 O7 N1 P1	12.7651	754.575	--	--
POS1910	52.1649	51.132	50.1374	99.6653	42.1379	42.202	84.4917	95.6134	79.4944	76.6423	89.1037	66.5491	56.2399	81.9824	0.543721	0.0252248	0.133426	3.3788	PE(18:0p_22:5)+H	PE	C45 H81 O7 N1 P1	12.2405	778.575	--	--
NEG944	92.8785	65.4422	93.5968	105.139	83.9116	100.839	164.063	144.831	122.904	86.304	115.706	166.908	90.3012	133.453	0.56351	0.0114026	0.038338	4.35646	PI(18:0_20:4)-H	PI	C47 H82 O13 N0 P1	10.0064	885.55	--	--
NEG98	6.33409	5.76239	5.18226	8.52302	2.74986	4.41452	8.4841	9.1523	8.19949	7.41102	7.68558	8.43032	5.49435	8.22713	0.58244	0.00811762	0.0301733	1.25051	CL(73:4)-2H	CL	C82 H150 O17 P2	10.565	734.518	--	--
POS1472	7.44973	7.42315	9.21416	16.441	7.5991	10.0343	15.0805	16.9265	11.8141	12.842	14.7964	17.3831	9.69358	14.8071	0.611187	0.0123073	0.0857247	1.65904	PC(16:0e_22:6)+H	PC	C46 H83 O7 N1 P1	11.0362	792.59	--	--
NEG715	15.3124	10.61	11.4866	22.7682	8.365	15.6424	17.0428	23.8814	30.6776	18.9318	19.4377	22.5855	14.0308	22.0928	0.654984	0.0191279	0.0553575	2.03427	PE(18:2_20:4)-H	PE	C43 H73 O8 N1 P1	9.67624	762.508	--	--
NEG848	4.29857	4.97811	3.15901	6.53851	3.38725	1.96831	5.65929	8.78929	5.84702	6.00292	7.17198	5.93339	4.05496	6.56732	0.695617	0.0117753	0.0388528	1.19049	PG(18:0_18:1)-H	PG	C42 H80 O10 N0 P1	11.2862	775.549	--	--
NEG631	20.8334	15.6732	17.1205	29.997	12.5522	19.4457	30.3729	37.0555	35.8099	26.8317	30.4345	30.98	19.2703	31.9141	0.727811	0.00143696	0.0146485	2.74604	PE(16:1e_20:5)-H	PE	C41 H71 O7 N1 P1	10.1179	720.497	--	--
NEG722	5.9046	5.49724	5.83644	11.0769	3.63885	5.45204	11.1105	12.6911	10.3327	8.29228	10.816	9.72841	6.23435	10.4952	0.751413	0.00497154	0.022789	1.64993	PE(18:2e_20:5)-H	PE	C43 H73 O7 N1 P1	10.2659	746.513	--	--
NEG41	19.5907	19.135	21.2383	37.7044	11.4899	26.0382	39.9855	44.5889	38.5482	30.4253	35.4337	39.2198	22.5328	38.0336	0.755249	0.00349016	0.0198648	3.01771	CL(71:4)-2H	CL	C80 H146 O17 P2	10.0577	720.502	--	--
NEG754	4.19177	4.64292	5.81972	9.21567	4.93736	3.1382	9.48496	11.7478	7.62128	7.34512	8.43719	9.29023	5.32427	8.98776	0.755377	0.0068039	0.0280325	1.46407	PE(18:0e_22:5)-H	PE	C45 H81 O7 N1 P1	12.4051	778.576	--	--
NEG170	15.2515	10.5701	13.0781	23.0573	8.36508	15.6302	21.4319	30.0307	31.4427	22.1714	20.1274	23.0517	14.3254	24.7093	0.786479	0.0045609	0.0220487	2.3565	CL(78:11)-2H	CL	C87 H146 O17 P2	9.70016	762.502	--	--
NEG331	4.26174	4.69961	5.84763	7.99148	4.96821	3.18199	9.61695	11.6985	7.79381	7.39804	8.44825	9.33649	5.15844	9.04867	0.81077	0.00178343	0.0150381	1.4809	Hex1Cer(t39:4)-H	Hex1Cer	C45 H80 O9 N1	12.397	778.584	--	--
POS1860	5.60632	5.84519	5.51453	12.0894	3.13522	5.26919	11.9781	13.9756	8.82825	9.74852	11.8914	10.2097	6.24331	11.1053	0.83086	0.00741051	0.0651662	1.51296	PE(18:1p_20:5)+H	PE	C43 H75 O7 N1 P1	10.2796	748.528	--	--
NEG830	3.29209	3.37648	3.23612	5.68375	2.04959	4.28644	5.89585	7.65938	6.6542	5.65666	6.87669	6.83848	3.65408	6.59688	0.852276	0.000487295	0.0118268	1.28581	PG(16:0_16:0)-H	PG	C38 H74 O10 N0 P1	10.143	721.503	--	--
NEG771	12.3371	17.4821	14.7771	39.3349	9.32237	9.37052	33.735	50.2224	31.8477	32.1911	14.9803	29.7013	17.104	32.1129	0.90882	0.0439392	0.102425	2.80162	PE(18:1e_22:6)-H	PE	C45 H77 O7 N1 P1	11.8475	774.544	--	--
NEG329	1.78603	1.85489	1.01304	4.45294	1.36916	0.996143	3.67189	3.84638	3.97473	3.68121	3.40624	3.61039	1.91203	3.69847	0.951822	0.00755737	0.0292761	1.07147	Hex1Cer(t16:0_22:5)-H	Hex1Cer	C44 H76 O9 N1	11.6495	762.553	--	--
POS1783	63.0367	40.0433	52.9417	67.9328	34.2213	40.1964	111.245	100.666	133.575	65.5447	129.048	48.1107	49.7287	98.0317	0.979169	0.00973026	0.0739497	3.51457	PE(18:1p_18:2)+H	PE	C41 H77 O7 N1 P1	11.4122	726.543	--	--
POS1481	2.6031	2.75039	4.72755	2.68234	2.29856	5.5087	6.21698	8.52332	4.09929	5.99967	6.35862	9.42901	3.42844	6.77115	0.981848	0.00570871	0.0573725	1.07891	PC(38:7e)+H	PC	C46 H81 O7 N1 P1	9.8572	790.575	--	--
POS1798	21.1825	17.797	14.2667	34.2093	11.0804	21.1427	43.7048	49.4395	40.3275	30.16	41.9757	39.1192	19.9465	40.7878	1.032	0.000542521	0.0273096	3.02288	PE(18:2p_18:3)+H	PE	C41 H73 O7 N1 P1	10.1657	722.512	--	--
POS2028	152.637	185.101	175.398	243.172	146.782	150.121	231.165	589.704	161.45	477.411	419.801	277.282	175.535	359.469	1.03411	0.0224715	0.124478	7.48116	PG(18:0_19:0)+H	PG	C43 H86 O10 N0 P1	10.998	793.595	--	--
POS2023	183.889	198.193	171.223	254.454	144.991	131.225	248.057	636.491	194.867	515.632	444.494	215.494	180.662	375.839	1.05682	0.0291527	0.146426	7.2392	PG(36:0)+H	PG	C42 H84 O10 N0 P1	12.241	779.58	-	HMDB0116671
NEG917	38.8246	28.8528	31.189	43.9527	29.8867	19.101	92.691	68.0686	60.1862	40.8009	63.7797	77.433	31.9678	67.1599	1.07098	0.00125263	0.0135801	4.34013	PI(18:0_18:1)-H	PI	C45 H84 O13 N0 P1	11.0784	863.566	--	--
NEG118	1.99344	2.33495	1.86838	6.15446	1.30464	1.42837	5.30671	5.26656	6.94332	5.11364	5.29458	5.14233	2.51404	5.51119	1.13236	0.00374988	0.020374	1.37782	CL(18:3_18:2_16:1_22:6)-H	CL	C83 H137 O17 P2	15.587	1467.93	--	--
POS1418	1.58197	1.91718	1.68313	7.89317	0.773806	1.4358	5.0826	6.17968	8.3861	6.13655	3.15662	4.58465	2.54751	5.5877	1.13317	0.0414196	0.183262	1.07272	PC(15:0_22:6)+H	PC	C45 H79 O8 N1 P1	11.2939	792.554	--	--
POS1920	6.79768	12.2462	9.57078	32.0779	5.24638	6.9329	29.3883	46.3835	24.8376	27.3748	13.6356	19.3774	12.1453	26.8329	1.1436	0.0377607	0.172541	2.35562	PE(18:0p_22:6)+H	PE	C45 H79 O7 N1 P1	11.8686	776.559	--	--
NEG622	42.2736	23.6793	28.6005	62.1654	28.7086	23.0862	87.7854	86.1486	91.4391	53.0859	100.256	43.6295	34.7523	77.0575	1.14883	0.00365633	0.020303	5.08341	PE(18:2e_18:2)-H	PE	C41 H75 O7 N1 P1	11.4175	724.529	--	--
POS2668	1.42855	8.67643	26.3931	26.6883	14.243	18.1045	38.7836	35.9977	16.4678	17.8456	48.4073	64.7739	15.9223	37.046	1.21827	0.0329677	0.157384	3.05846	TG(20:5_18:2_18:2)+H	TG	C59 H97 O6	16.6258	901.728	--	--
POS2558	0.305163	6.67605	4.1107	9.63145	1.96707	1.17187	8.85807	9.00637	4.74601	5.81206	16.9209	10.1898	3.97705	9.25554	1.21862	0.0435437	0.187358	1.46797	TG(16:1_18:1_18:3)+H	TG	C55 H97 O6	16.6136	853.728	--	--
NEG700	2.41483	3.10522	2.32679	9.15471	2.27389	1.86587	8.39414	10.6467	8.41228	6.83771	8.55731	7.21498	3.52355	8.34385	1.24368	0.00337047	0.0198524	1.78079	PE(18:0e_20:5)-H	PE	C43 H77 O7 N1 P1	11.4264	750.544	--	--
POS1838	2.95512	3.73913	3.39085	9.77563	1.81848	2.19267	10.5869	13.2406	9.65527	9.03344	10.2494	9.91822	3.97865	10.4473	1.39278	0.000685759	0.0273096	1.74344	PE(18:1p_20:3)+H	PE	C43 H79 O7 N1 P1	11.4498	752.559	--	--
NEG970	1.84076	1.77975	1.4149	2.94642	1.11044	2.34135	4.52143	5.84296	4.56263	2.81044	4.61569	7.74509	1.9056	5.01637	1.3964	0.00158584	0.0146625	1.19643	PI(40:3)-H	PI	C49 H88 O13 N0 P1	7.09584	915.597	--	--
POS1812	163.474	103.557	94.1983	302.968	48.2596	158.434	500.281	405.318	318.044	265.596	486.544	340.545	145.148	386.055	1.41128	0.0010476	0.0300811	10.248	PE(37:4e)+H	PE	C42 H79 O7 N1 P1	9.93632	740.559	--	--
POS2623	0.049819	1.01394	2.49495	4.72868	1.19797	1.32247	4.63372	6.08951	2.16658	2.89414	8.31989	4.7669	1.80131	4.81179	1.41753	0.023267	0.126886	1.16109	TG(18:1_18:2_18:3)+H	TG	C57 H99 O6	16.6465	879.744	--	--
NEG81	8.37652	11.7392	9.2484	43.8889	4.89398	5.48249	31.6531	33.0122	60.4664	32.5575	38.2373	29.3959	13.9382	37.5537	1.42991	0.0119344	0.0390009	3.79017	CL(18:3_18:2_18:2_18:2)-H	CL	C81 H139 O17 P2	15.7383	1445.95	--	--
POS2562	0.156395	0.856917	1.78039	4.00019	1.14291	3.9556	5.08616	5.69519	2.42623	1.99619	7.01923	10.1358	1.98207	5.39314	1.44412	0.0352785	0.163583	1.2329	TG(14:0_18:3_20:5)+H	TG	C55 H91 O6	16.2523	847.681	--	--
NEG922	9.46226	7.8645	7.31294	15.3616	5.96469	4.93525	30.798	25.8817	21.2408	13.5801	23.7414	25.1956	8.48354	23.4063	1.46416	0.000328222	0.0118268	2.96081	PI(18:1_18:1)-H	PI	C45 H82 O13 N0 P1	10.0651	861.55	--	--
POS108	1.14033	1.30658	0.979931	5.58417	0.671385	0.7967	4.73166	5.02171	6.7974	3.79066	4.66557	3.95394	1.74652	4.82682	1.46659	0.00608483	0.0594538	1.1393	CL(74:12)+H	CL	C83 H139 O17 P2	15.7475	1469.95	--	--
NEG680	1.48976	1.11395	0.859864	6.14885	0.643268	1.0781	4.33719	4.80105	8.25829	4.02993	5.62259	4.40115	1.88897	5.2417	1.47244	0.0108444	0.0370336	1.44582	PE(18:1_20:3)-H	PE	C43 H77 O8 N1 P1	10.826	766.539	--	--
NEG565	1.63392	1.95951	1.09708	3.88085	0.871133	1.32322	5.65556	4.96361	5.9751	4.00516	6.76765	3.22366	1.79429	5.09846	1.50665	0.000788743	0.0121856	1.42671	PE(20:4e_15:0)-H	PE	C40 H73 O7 N1 P1	10.7621	710.513	--	--
NEG976	8.43563	4.28301	6.36893	15.6217	3.43235	6.15633	27.086	24.8376	15.339	14.5871	23.0973	27.8111	7.38299	22.1263	1.58349	0.000568362	0.012131	2.83837	PI(18:0_22:5)-H	PI	C49 H84 O13 N0 P1	10.061	911.566	--	--
NEG900	1.55405	1.18028	2.34274	5.48972	1.63807	1.54815	8.01287	7.50776	6.98037	5.62083	7.22291	6.09693	2.29217	6.90695	1.59134	0.00011086	0.0118268	1.69185	PI(18:0_16:0)-H	PI	C43 H82 O13 N0 P1	10.9902	837.55	--	--
NEG980	3.73855	2.43966	4.12747	15.4984	1.98143	2.9601	17.2885	27.3455	16.71	12.2032	6.27986	14.3157	5.12426	15.6905	1.61447	0.0135465	0.0430336	2.38016	PI(18:0_22:6)-H	PI	C49 H82 O13 N0 P1	9.71062	909.55	--	--
NEG934	1.44698	1.07153	1.04377	2.8977	1.12353	0.540552	4.80311	3.85908	4.75809	2.24738	3.98888	5.41158	1.35401	4.17802	1.62558	0.000502163	0.0118268	1.27547	PI(19:1_18:0)-H	PI	C46 H86 O13 N0 P1	11.6361	877.581	--	--
NEG139	3.43152	3.09392	2.90388	14.7087	1.6523	1.81849	14.8957	19.7509	13.1972	10.6305	14.5857	14.2435	4.60147	14.5506	1.66091	0.00187379	0.0154192	2.51138	CL(75:6)-2H	CL	C84 H150 O17 P2	10.3537	746.518	--	--
POS2639	0.0567994	2.04354	1.35119	3.49731	1.85874	3.04693	6.72231	7.56845	1.53194	1.99391	7.9864	13.2503	1.97575	6.50888	1.72001	0.0334233	0.158338	1.37288	TG(18:3_18:3_20:4)+H	TG	C59 H95 O6	16.3305	899.712	--	--
NEG893	0.832919	0.913415	0.657929	1.38488	0.54679	1.33137	2.88272	2.87122	2.72243	1.64803	5.23924	3.38943	0.944549	3.12551	1.72639	0.0014848	0.0146625	1.02479	PI(14:0e_18:0)-H	PI	C41 H80 O12 N0 P1	12.4735	795.539	--	--
NEG547	6.1727	5.1171	4.14405	21.0788	3.37915	3.70213	28.6653	25.8517	32.5101	19.9886	31.8521	16.0065	7.26566	25.8124	1.8289	0.000758066	0.0121856	3.43082	PE(16:1e_18:3)-H	PE	C39 H71 O7 N1 P1	10.3564	696.497	--	--
POS2022	2.17483	3.4517	2.09445	5.12165	2.72886	1.51161	7.77036	17.0229	5.32191	11.1192	12.6968	6.83978	2.84718	10.1285	1.83081	0.00281718	0.0422826	1.59391	PG(18:0_18:0)+H	PG	C42 H84 O10 N0 P1	11.434	779.58	--	--
POS1235	1.65026	2.87633	2.78727	5.16803	1.59674	2.64206	14.0912	11.4129	6.06139	7.33348	12.1995	10.3098	2.78678	10.2347	1.8768	0.000250117	0.0273096	1.79762	PC(35:4e)+H	PC	C43 H81 O7 N1 P1	10.2959	754.575	--	--
NEG943	0.873751	0.828476	0.99649	5.37651	0.73969	1.12032	5.83963	7.16092	5.42994	4.37605	6.8581	7.65384	1.65587	6.21975	1.90926	0.000478092	0.0118268	1.64958	PI(18:1_20:3)-H	PI	C47 H82 O13 N0 P1	9.24908	885.55	--	--
POS2714	5.67967	3.79252	3.09153	16.3472	1.45999	2.50838	26.5168	26.9657	19.9253	13.8865	21.5976	15.8095	5.47988	20.7836	1.92323	0.000653443	0.0273096	2.56428	phSM(t36:3)+H	phSM	C41 H80 O8 N2 P1	9.37	759.565	--	--
POS1148	27.3059	28.9293	26.4479	174.685	12.4605	21.8536	204.18	218.287	198.68	159.464	228.951	167.032	48.6136	196.099	2.01215	0.000339072	0.0273096	8.29008	PC(34:3)+H	PC	C42 H79 O8 N1 P1	9.37977	756.554	-	HMDB0013413
NEG916	0.329875	0.258632	0.406212	2.12068	0.238504	0.253378	3.16554	2.06585	3.5678	1.31086	1.93255	2.93129	0.601214	2.49565	2.05347	0.0022324	0.0162358	1.06444	PI(18:0_18:0)-H	PI	C45 H86 O13 N0 P1	12.1191	865.581	--	--
POS1759	0.931419	1.37431	0.49566	3.35914	0.181507	0.308661	5.88536	5.85426	5.0417	3.50061	6.95523	2.83375	1.10845	5.01182	2.17679	0.00065748	0.0273096	1.22985	PE(18:2p_17:1)+H	PE	C40 H75 O7 N1 P1	10.7721	712.528	--	--
NEG121	0.0464372	0.110141	0.0453835	3.32232	0.0790134	0.0788635	3.10162	2.78495	4.53765	2.63913	2.71313	3.03597	0.613693	3.13541	2.35306	0.00213404	0.016017	1.25527	CL(18:4_18:2_16:1_22:6)-H	CL	C83 H135 O17 P2	15.419	1465.92	--	--
POS1742	4.64121	4.18682	2.89843	16.8503	2.34539	2.82384	28.6263	31.1944	35.926	18.7922	41.9981	16.0573	5.62433	28.7657	2.3546	0.000555117	0.0273096	2.90516	PE(16:0p_18:3)+H	PE	C39 H73 O7 N1 P1	10.372	698.512	--	--
POS2629	0.0839948	0.324322	1.79307	5.6089	0.724798	0.589961	6.90729	9.42658	1.90993	3.2569	10.9247	15.0244	1.52084	7.90831	2.3785	0.0150061	0.0977482	1.72434	TG(18:4_16:0_20:5)+H	TG	C57 H93 O6	16.3168	873.697	--	--
NEG904	0.158285	0.634095	0.679852	2.01805	0.712728	0.284018	6.34487	4.87001	4.38514	4.13284	2.19292	2.0764	0.747838	4.00036	2.41933	0.0011203	0.0129688	1.29993	PI(18:0_16:1)-H	PI	C43 H80 O13 N0 P1	10.6046	835.534	--	--
NEG52	0.346474	0.00320992	0.00628859	2.35449	0.0149274	0.0156607	2.33437	2.16373	4.8957	1.70838	2.07386	1.9964	0.456842	2.52874	2.46865	0.00713778	0.0285094	1.09679	CL(18:3_18:2_14:0_22:6)-H	CL	C81 H135 O17 P2	15.0677	1441.92	--	--
POS1058	0.19592	0.301936	0.25226	2.86324	0.177382	0.309575	3.71607	3.3481	4.35614	2.86849	4.91589	3.52237	0.683386	3.78784	2.4706	0.000159924	0.0273096	1.18061	PC(33:3e)+H	PC	C41 H79 O7 N1 P1	9.49817	728.559	--	--
NEG21	0.398701	0.549532	0.353038	2.58166	0.32902	0.0673502	4.54511	3.97063	4.68199	2.73187	5.38759	2.71459	0.713217	4.00529	2.4895	0.000218617	0.0118268	1.42885	CL(69:0)-2H	CL	C78 H150 O17 P2	10.987	710.518	--	--
NEG49	0.293021	0.459435	0.401735	13.8935	0.346585	0.393179	15.4856	13.844	28.6761	13.0428	12.2833	10.342	2.63124	15.6123	2.56887	0.00418439	0.0213212	2.74865	CL(18:3_18:2_16:1_20:4)-H	CL	C81 H137 O17 P2	15.4235	1443.93	--	--
POS1792	0.182802	4.50094	0.372584	5.16941	2.73365	1.39504	0.3705	24.2423	7.84506	10.946	28.8427	13.3987	2.3924	14.2742	2.57688	0.0222553	0.123768	1.87832	PE(18:1p_18:3)+H	PE	C41 H75 O7 N1 P1	10.5053	724.528	--	--
POS1344	1.11383	1.39201	1.00562	4.46016	0.593486	0.804658	10.1638	20.0776	6.41834	4.10347	11.8016	7.29036	1.56163	9.97585	2.67539	0.0054247	0.0557298	1.72987	PC(36:5)+H	PC	C44 H79 O8 N1 P1	8.55602	780.554	132196-28-2	HMDB0039528
NEG925	1.25926	0.445526	0.405826	4.3858	0.302141	0.174959	11.7332	12.0949	4.87753	4.12883	7.357	10.0602	1.16225	8.37527	2.84921	0.000920087	0.0121856	1.97488	PI(18:1_18:2)-H	PI	C45 H80 O13 N0 P1	9.38885	859.534	--	--
POS1165	0.17766	0.141025	0.168284	1.7024	0.0873728	0.100925	7.48407	8.7227	2.1917	1.55568	3.80766	2.51383	0.396279	4.37927	3.4661	0.0098531	0.0739497	1.16712	PC(34:4)+H	PC	C42 H77 O8 N1 P1	8.45811	754.538	-	HMDB0011213
