# Supplementary material for: Integrated Lipidomic and Amino Acid Metabolomic Analyses Reveal Muscle Metabolic Differences in Tibetan Sheep Under Grazing and House-Feeding Systems
Source: Animals (Basel). 2026 Jul 3;16(13):2053. doi: 10.3390/ani16132053 (PMC13360594; doi:10.3390/ani16132053)
Supplement: Supplementary file 1 [file animals-16-02053-s001.zip › Supplementary Table S4.xlsx]

## Sheet: Complete qualitative and quanti
index	C1	C2	C3	C4	C5	C6	L1	L2	L3	L4	L5	L6	control_mean	case_mean	log2_FC(case_mean/control_mean)	Pvalue	FDR	VIP	Compounds	RT	CAS	SubClass	HMDB	Formula	MolecularWeight(Da)	C_ID
Compound 1	59.3161	43.0271	79.8038	241.519	135.037	87.8953	76.1264	118.61	186.312	213.997	113.198	114.275	107.766	137.086	0.347177	0.439753	0.674839	1.34315	L-Serine	5.91	56-45-1	Amino acids, peptides, and analogues	HMDB0000187	C3H7NO3	105.093	C00065
Compound 10	12.6199	10.0982	9.3005	13.1761	15.9936	9.99038	4.70105	8.54238	13.3665	12.8585	6.57893	6.49761	11.8631	8.7575	-0.437892	0.114785	0.442172	0.561411	L-Hydroxyproline	5.38	51-35-4	Amino acids, peptides, and analogues	HMDB0000725	C5H9NO3	131.13	C01157
Compound 11	92.1502	57.3	86.952	188.909	190.308	90.2525	140.249	264.349	290.829	235.962	276.598	130.554	117.645	223.09	0.923184	0.0172721	0.21582	3.8464	L-Leucine	3.74	61-90-5	Amino acids, peptides, and analogues	HMDB0000687	C6H13NO2	131.173	C00123
Compound 12	7.9809	5.60687	7.73367	19.9047	11.0286	5.11304	7.29132	17.2036	24.2502	17.0116	14.2478	14.1966	9.5613	15.7002	0.715503	0.0820197	0.369089	0.838011	L-Ornithine	7.43	3184-13-2	Amino acids, peptides, and analogues	HMDB0000214	C5H12N2O2	132.161	C00077
Compound 13	4.70084	3.5355	3.3557	19.7696	2.21843	2.55017	1.21021	4.74925	8.64452	3.10193	1.74783	2.04625	6.0217	3.58333	-0.74887	0.434539	0.674839	0.32836	L-Aspartic acid	5.99	56-84-8	Amino acids, peptides, and analogues	HMDB0000191	C4H7NO4	133.103	C00049
Compound14	294.301	215.211	339.861	361.845	380.591	329.517	205.898	326.874	414.922	389.151	325.295	291.176	320.221	325.553	0.023824	0.89333	0.976656	0.226686	L-Lysine	5.95	56-87-1	Amino acids, peptides, and analogues	HMDB0301757	C6H15ClN2O2	182.649	C00047
Compound15	8.38903	7.21178	8.06816	9.15053	10.739	9.22184	5.77252	9.96257	13.4742	12.4052	9.26309	9.05461	8.79672	9.9887	0.183331	0.350559	0.674839	0.282909	L-Methionine	4.27	63-68-3	Amino acids, peptides, and analogues	HMDB0033951	C5H11NO2S	149.211	C00073
Compound16	184.551	171.726	185.703	313.634	259.002	147.901	124.462	257.298	248.87	312.271	187.421	150.245	210.42	213.428	0.0204777	0.939781	0.976656	0.0162392	L-Histidine	7.28	71-00-1	Amino acids, peptides, and analogues	HMDB0000177	C6H9N3O2	155.155	C00135
Compound17	10.2217	8.27527	9.03723	11.7739	12.5042	10.4576	6.98004	12.9732	11.967	11.9602	12.3445	9.03969	10.3783	10.8774	0.0677659	0.675453	0.828086	0.0987992	L-Phenylalanine	3.83	63-91-2	Amino acids, peptides, and analogues	HMDB0250791	C9H11NO2	165.189	C00079
Compound18	36.6811	21.0843	42.7143	21.4848	46.6245	27.0704	9.34222	12.0961	33.7352	21.4994	20.7999	8.92903	32.6099	17.7337	-0.87882	0.0314136	0.21582	1.41641	1-Methyl-L-histidine	6.96	332-80-9	Amino acids, peptides, and analogues	HMDB0000001	C7H11N3O2	169.181	C01152
Compound19	8.80801	7.99248	7.00567	17.845	10.6399	5.16052	5.11668	14.5646	17.1633	13.1544	9.30454	9.08336	9.57527	11.3978	0.251372	0.490238	0.678791	0.286769	L-Arginine	7.23	74-79-3	Amino acids, peptides, and analogues	HMDB0303361	C6H15ClN4O2	210.662	C00062
Compound2	0.0151437	0.0276254	0.023804	0.297689	0.0598804	0.0234724	0.0271351	0.0285813	0.0886029	0.0361989	0.0344277	0.0466681	0.0746024	0.0436023	-0.774817	0.516	0.688	0.0318785	L-Pyroglutamic acid	2.01	98-79-3	Amino acids, peptides, and analogues	HMDB0000267	C5H7NO3	129.114	C01879
Compound20	7.64583	7.8106	17.035	25.4823	9.45771	20.2095	10.4165	17.2281	29.2556	24.4223	52.2551	21.1856	14.6068	25.7939	0.820386	0.122826	0.442172	1.13706	L-Citrulline	6.08	372-75-8	Amino acids, peptides, and analogues	HMDB0000904	C6H13N3O3	175.186	C00327
Compound21	2.81213	1.66931	2.26323	3.94784	2.7607	3.23534	1.3481	2.3767	2.55217	2.78799	2.60352	2.1824	2.78142	2.30848	-0.268881	0.244708	0.629249	0.183323	L-Tyrosine	4.74	60-18-4	Amino acids, peptides, and analogues	HMDB0000158	C9H11NO3	181.189	C00082
Compound22	6.27171	5.48673	4.77537	14.1436	25.3182	8.32711	3.17676	6.81259	7.36456	14.3988	6.86414	5.64121	10.7205	7.37635	-0.539388	0.371727	0.674839	0.465738	Nε-Acetyl-L-lysine	5.45	692-04-6	--	--	-	-	C02727
Compound23	0.0769586	0.0902814	0.0909447	1.33604	0.109949	0.0681247	0.0885224	0.160466	0.222434	0.164425	0.129366	0.0834186	0.295383	0.141439	-1.06241	0.478941	0.678791	0.0783555	N-Acetyl-L-glutamic acid	1.98	1188-37-0	Amino acids, peptides, and analogues	HMDB0001138	C7H11NO5	189.166	C00624
Compound24	74.958	57.853	114.972	120.537	157.754	128.678	74.0898	66.2079	134.27	136.873	136.273	104.39	109.125	108.684	-0.0058501	0.982773	0.982773	0.0994224	L-Tryptophan	3.86	73-22-3	Indolyl carboxylic acids and derivatives	HMDB0000929	C11H12N2O2	204.225	C00078
Compound25	0.939125	0.823833	1.20689	0.393594	1.72467	1.48111	0.413742	0.861742	0.542252	0.537261	0.364072	0.211566	1.09487	0.488439	-1.16451	0.0182518	0.21582	0.306058	L-Kynurenine	4	2922-83-0	Carbonyl compounds	HMDB0000684	C10H12N2O3	208.214	C00328
Compound26	3.88097	3.51629	6.43097	8.8247	6.61403	9.21227	4.65684	6.42757	8.25236	7.95295	9.19183	5.02914	6.41321	6.91845	0.109403	0.690072	0.828086	0.150319	L-Cystine	7.09	56-89-3	Amino acids, peptides, and analogues	HMDB0250712	C6H12N2O4S2	240.3	C00491
Compound27	77.206	73.6267	57.1735	168.523	136.998	69.0958	68.2152	139.16	191.089	186.724	116.862	73.665	97.1039	129.286	0.412963	0.283726	0.652738	1.5572	Sarcosine	5	107-97-1	Amino acids, peptides, and analogues	HMDB0000271	C3H7NO2	89.0932	C00213
Compound28	0.165994	0.0493381	0.146097	0.152054	0.198762	0.306345	0.174394	0.459501	0.328505	0.340901	0.168491	0.441488	0.169765	0.31888	0.909477	0.0359699	0.21582	0.133404	L-Leucic Acid	1.45	13748-90-8	Fatty acids and conjugates	HMDB0000746	C6H12O3	132.158	-
Compound29	0.323226	0.305956	0.603485	1.00631	0.650217	0.491184	0.647287	0.772792	1.36683	1.39073	0.834214	0.737464	0.563397	0.958218	0.766203	0.0442207	0.227421	0.231391	S-(5′-Adenosyl)-L-homocysteine	6.59	979-92-0	--	--	-	-	-
Compound3	0.0215027	0.00864522	0.0691538	0.400536	0.0320671	0.0510726	0.0825665	0.0565173	0.077729	0.253285	0.117548	0.0775474	0.0971629	0.110866	0.190334	0.844512	0.976656	0.0183849	N-Acetyl-beta-alanine	1.86	3025-95-4	Carboxylic acids	HMDB0061880	C5H9NO3	131.13	C01073
Compound30	0.320148	0.221973	0.332512	0.55467	0.500872	0.163737	0.20461	0.607755	0.589424	0.449375	0.382648	0.351116	0.348985	0.430821	0.303923	0.375537	0.674839	0.0615221	Glycine	7.09	56-40-6	Amino acids, peptides, and analogues	HMDB0000123	C2H5NO2	75.0666	C00037
Compound31	0.109614	0.0676625	0.119039	0.364452	0.265898	0.218326	0.103968	0.141857	0.226047	0.22687	0.0950704	0.103779	0.190832	0.149599	-0.351205	0.449893	0.674839	0.0415499	L-Homoserine	5.53	672-15-1	Amino acids, peptides, and analogues	HMDB0000719	C4H9NO3	119.119	C00263
Compound32	120.177	106.162	94.4403	251.037	467.437	170.576	50.608	105.867	114.993	199.406	110.437	91.6708	201.638	112.164	-0.846165	0.175844	0.527533	2.88409	L-Glutamic acid	5.45	56-86-0	Amino acids, peptides, and analogues	HMDB0060475	C5H9NO4	147.129	C00025
Compound33	7.34375	4.09672	5.89017	9.71793	7.06105	8.26394	3.52519	6.16581	7.0041	6.97549	5.93972	5.69393	7.06226	5.88404	-0.263323	0.241555	0.629249	0.291279	L-O-Phosphoserine	4.74	407-41-0	Amino acids, peptides, and analogues	HMDB0000272	C3H8NO6P	185.072	C01005
Compound34	1.59309	1.32918	2.04815	2.99166	1.70033	2.18456	2.05224	3.37723	3.1037	2.1995	2.65781	1.6613	1.97449	2.50863	0.345419	0.168001	0.527533	0.216706	S-Adenosyl-L-methionine	7.77	29908-03-0	5'-deoxy-5'-thionucleosides	HMDB0001185	C15H23N6O5S	399.445	C00019
Compound35	97.1389	73.0915	125.779	118.55	148.621	126.177	65.5269	114.798	126.278	116.369	110.807	78.7842	114.893	102.094	-0.170394	0.400216	0.674839	0.900312	L-Isoleucine	4.81	73-32-5	Amino acids, peptides, and analogues	HMDB0000557	C6H13NO2	131.173	C00407
Compound36	6.24592	5.61716	6.56995	10.6237	7.33009	7.47324	4.86652	12.4689	9.37637	7.25174	7.60531	5.93451	7.31001	7.91722	0.115121	0.655062	0.828086	0.106243	DL-Homocystine	8.42	870-93-9	Amino acids, peptides, and analogues	HMDB0000575	C8H16N2O4S2	268.354	C01817
Compound4	43.9675	39.9455	30.7725	89.4114	71.3081	37.0274	35.5885	72.6441	100.37	94.5489	63.219	39.5185	52.0721	67.6482	0.377541	0.308237	0.652738	1.06215	L-Alanine	5.02	56-41-7	Amino acids, peptides, and analogues	HMDB0062251	C3H7NO2	89.0932	C00041
Compound5	0.320401	0.154766	0.334072	0.836894	0.550762	0.278831	0.491184	0.679133	1.25341	0.868177	0.699007	0.832284	0.412621	0.803866	0.962138	0.0222792	0.21582	0.240951	N,N-Dimethylglycine	4.63	1118-68-9	Amino acids, peptides, and analogues	HMDB0000092	C4H9NO2	103.12	C01026
Compound6	61.5133	49.0891	69.8113	123.262	90.2204	70.9917	41.9167	78.548	101.183	102.843	67.0408	79.2803	77.4813	78.4686	0.0182673	0.945708	0.976656	0.0989983	L-Proline	4.65	147-85-3	Amino acids, peptides, and analogues	HMDB0251528	C5H9NO2	115.13	C00148
Compound7	16.744	10.3204	15.3462	25.1581	21.6534	16.1714	17.0374	27.4697	31.8335	25.7109	28.8012	20.3022	17.5656	25.1925	0.520241	0.0334374	0.21582	1.00198	L-Valine	4.28	72-18-4	Amino acids, peptides, and analogues	HMDB0000883	C5H11NO2	117.146	C00183
Compound8	22.2851	11.472	13.2754	35.9365	21.1737	14.765	13.0396	22.596	31.2909	32.6186	24.4833	25.8277	19.818	24.976	0.333736	0.294838	0.652738	0.628804	L-Threonine	5.55	72-19-5	Amino acids, peptides, and analogues	HMDB0000167	C4H9NO3	119.119	C00188
Compound9	2.27868	2.21883	2.97552	2.76617	3.50733	2.86649	1.82238	2.89469	4.22415	3.03816	2.54553	2.24008	2.76884	2.79416	0.0131372	0.949526	0.976656	0.015215	DL-Pipecolic acid	5.88	535-75-1	Amino acids, peptides, and analogues	HMDB0000716	C6H11NO2	129.157	C00408
